# Supplementary material for: A novel silver-ruthenium-based antimicrobial kills Gram-negative bacteria through oxidative stress-induced macromolecular damage
Source: mSphere. 2025 May 30;10(6):e00017-25. doi: 10.1128/msphere.00017-25 (PMC12188735; doi:10.1128/msphere.00017-25)
Supplement: Table S1 — Live-dead cell, IbpA-GFP focus, and Gam-GFP focus counts. [file msphere.00017-25-s0007.xlsx]

## Sheet: Live-dead cell count
		Propidium Iodide Channel
		PI-stained	Total cells	%
1	Untreated	25	251	9.96016
	AGXX	120	205	58.5366
2	Untreated	7	120	5.83333
	AGXX	115	253	45.4545
3	Untreated	5	288	1.73611
	AGXX	93	245	37.9592
Mean	Untreated	12.3333	219.667	5.8432
	AGXX	109.333	234.333	47.3168
SD	Untreated	11.0151	88.2742	4.11203
	AGXX	14.3643	25.7164	10.4143

## Sheet: IbpA-msfGFP foci count
1052024									1042024									1032024
treatment	Field	1 foci	>1 foci	No foci	Total cells	% PA-bearing cells			treatment	Field	1 foci	>1 foci	No foci	Total cells	% PA-bearing cells			treatment	Field	1 foci	>1 foci	No foci	Total cells	% PA-bearing cells
32	1	28	52	49	129
	2	24	51	25	100
		52	103	74	229	44.9782
		22.7074	44.9782	32.3144	100				37.5	1	12	62	3	77
										2	8	13	14	35				37.5	1	8	68	5	81
37.5	1	23	33	29	85					3
	2	26	50	9	85						20	75	17	112	66.9643					8	68	5	81	83.9506
		49	83	38	170	48.8235					17.8571	66.9643	15.1786	100						9.87654	83.9506	6.17284	100
		28.8235	48.8235	22.3529	100
				76					40	1	10	67	13	90				40	1	4	92	13	109
40	1	30	43	53	126					2	8	43	29	80
	2	12	118	25	155					3										4	92	13	109	84.4037
		42	161	78	281	57.2954					18	110	42	170	64.7059					3.66972	84.4037	11.9266	100
		14.9466	57.2954	27.758	100						10.5882	64.7059	24.7059	100
																		unt	1	15	2	22	39
unt	1	30	0	55	85				unt	1	16	21	147	184
	2	23	1	30	54					2	18	19	57	94						15	2	22	39	5.12821
		53	1	85	139	0.719424					34	40	204	278	14.3885					38.4615	5.12821	56.4103	100
		38.1295	0.719424	61.1511	100						12.2302	14.3885	73.3813	100
									1092024
									treatment	Field	1 foci	>1 foci	No foci	Total cells	% PA-bearing cells
1112024									32	1	59	5	69	133
treatment	Field	1 foci	>1 foci	No foci	Total cells	% PA-bearing cells				3	35	13	38	86
32	1	8	42	2	52						94	18	107	219	8.21918
	2	14	130	6	150						42.9224	8.21918	48.8584	100
		22	172	8	202	85.1485															1 focus	>1 focus	no focus			SD
		10.8911	85.1485	3.9604	100				37.5	1	33	0	22	55						Ctrl	26.6155	4.47543	68.9091	100		5.83863
										3	103	3	90	196						32	25.507	46.1153	28.3778	100		38.4773
37.5	1	10	72	18	100															37.5	23.0455	57.879	19.0754	100		35.3292
	2	4	204	4	212						136	3	112	251	1.19522					40	8.82902	69.1985	21.9724	100		9.9582
		14	276	22	312	88.4615					54.1833	1.19522	44.6215	100
		4.48718	88.4615	7.05128	100															Ctrl	11.3196	5.83863	6.667
									40	1	10	92	53	155						32	16.1981	38.4773	22.7064
40	1	11	68	43	122					2	11	98	13	122						37.5	19.6704	35.3292	15.7289
	2	6	96	7	109								0							40	4.20878	9.9582	6.02928
		17	164	50	231	70.9957					21	190	66	277	68.5921
		7.35931	70.9957	21.645	100						7.58123	68.5921	23.8267	100
unt	1	50	0	84	134				unt	2	32	0	48	80
	2	27	3	36	66					1	20	0	56	76
		77	3	120	200	1.5				3	49	2	105	156
		38.5	1.5	60	100						101	2	209	312	0.641026
											32.3718	0.641026	66.9872	100
													PA= Protein aggregate
													"+" = present with ibpA expressed
													"-" = no ibpA expressed
													PA+ = PA bearing
													PA- = PA free

## Sheet: Gam-GFP foci count
		Counter 1																	Counter 2 (cells with foci)
REP	UNTREATED		32 AGXX		37.5 AGXX		40-AGXX					32 AGXX					37.5 AGXX					40-AGXX					Untreated
n	foci	total cells	foci	total cells	foci	total cells	foci	total cells		Replicate	cells with 1 foci	cell with >1 foci	Total		rep	cells with 1 foci	cell with >1 foci	Total		rep	cells with 1 foci	cell with >1 foci	Total		Rep	cells with 1 foci	cell with >1 foci
1	44	387	18	449	110	447	109	447		1	4	14	449		1	36	94	110		1	44	75	119		1	26	15	41
2	18	213	13	378	174	294	88	319			0.359712	1.25899				4.8583	12.6856				4.42211	7.53769				3.56653	2.05761
3	26	129	27	285			161	229
										2	7	6	378		2	24	150	174		2	15	86	101		2	5	11	16
TOTAL	88	729	58	1112	284	741	358	995			0.629496	0.539568				3.23887	20.2429				1.50754	8.64322				0.685871	1.50892
		12.0713		0		38.3266		35.9799
										3	9	18	285							3	13	148	161		3	3	23	26
											0.809353	1.61871									1.30653	14.8744				0.411523	3.15501
										TOTAL	20	38	1112		TOTAL	60	244	284		TOTAL	59	161	220		TOTAL	34	49	83
											1.79856	3.41727				8.09717	32.9285				7.23618	31.0553	38.2915			4.66392	6.72154	11.3855
										No foci		94.7842			No foci		58.9744			No foci		61.7085			No foci		88.6145
Ciprofloxacin	0 foci	1 foci	>1 foci	total
R1	49	46	24	119
	41.1765	38.6555	20.1681	100
R2	45	37	37	119
	37.8151	31.0924	31.0924	100
R3	57	39	57	153
	37.2549	25.4902	37.2549	100
average	38.7488	31.746	29.5051	100
