# Supplementary material for: A novel silver-ruthenium-based antimicrobial kills Gram-negative bacteria through oxidative stress-induced macromolecular damage
Source: mSphere. 2025 May 30;10(6):e00017-25. doi: 10.1128/msphere.00017-25 (PMC12188735; doi:10.1128/msphere.00017-25)
Supplement: Table S2 — RNAseq annotated. [file msphere.00017-25-s0008.xlsx]

## Sheet: UPREGULATED(p-adj<0.05)
Gene Name	Gene ID	Polypeptide	GO Term- Biological Processes	Base mean	log2(base mean)	Log2 (FC)	StdErr	Wald-Stats	P-value	P-adj	log10(P-adj)
eschColi_CFT073_refSeq_c0799				630.725	9.30086811294063	26.0377	3.90684	6.66466	NA	NA	#VALUE!
eschColi_CFT073_refSeq_c4377				314.271	8.29586743188226	25.0693	3.90691	6.41665	NA	NA	#VALUE!
eschColi_CFT073_refSeq_c1718				277.352	8.1155734570564	24.8928	3.90693	6.37144	NA	NA	#VALUE!
eschColi_CFT073_refSeq_c0088				198.42	7.6324153160424	23.9191	3.907	6.12211	NA	NA	#VALUE!
eschColi_CFT073_refSeq_c2425				229.691	7.84355103030259	23.851	3.90697	6.10472	NA	NA	#VALUE!
eschColi_CFT073_refSeq_c0852				76.5673	6.25865635278519	23.0962	3.9074	5.91088	NA	NA	#VALUE!
eschColi_CFT073_refSeq_c5380				58.3803	5.86740941684109	22.7187	3.90759	5.814	NA	NA	#VALUE!
eschColi_CFT073_refSeq_c1074				32.7366	5.03283302604847	21.9177	3.90825	5.60807	NA	NA	#VALUE!
eschColi_CFT073_refSeq_c0026				28.008	4.80776647041369	21.6983	3.9085	5.55158	NA	NA	#VALUE!
eschColi_CFT073_refSeq_c5165				25.2799	4.6599210024423	21.5585	3.90869	5.51554	NA	NA	#VALUE!
eschColi_CFT073_refSeq_c1210				22.37	4.48349443505803	21.3582	3.90894	5.46394	NA	NA	#VALUE!
eschColi_CFT073_refSeq_c3589				21.4635	4.42381212461938	21.3075	3.909	5.45088	NA	NA	#VALUE!
eschColi_CFT073_refSeq_c3902				21.0969	4.39896092484636	21.3069	3.90907	5.45064	NA	NA	#VALUE!
eschColi_CFT073_refSeq_c3629				19.0964	4.25522544738491	21.1679	3.90931	5.41474	NA	NA	#VALUE!
eschColi_CFT073_refSeq_c1293				38.3746	5.26207911842598	21.1228	3.90803	5.40498	NA	NA	#VALUE!
eschColi_CFT073_refSeq_c4563				18.187	4.18483611949352	21.1003	3.90944	5.39728	NA	NA	#VALUE!
eschColi_CFT073_refSeq_c2351				17.2777	4.11083553804974	21.0288	3.90958	5.37879	NA	NA	#VALUE!
eschColi_CFT073_refSeq_c0474				17.6691	4.14315776872426	20.9098	3.90927	5.34878	NA	NA	#VALUE!
eschColi_CFT073_refSeq_c5212				15.8227	3.98392342556752	20.906	3.90984	5.34703	NA	NA	#VALUE!
eschColi_CFT073_refSeq_c5192				13.8221	3.78890744316238	20.7169	3.30937	6.26008	NA	NA	#VALUE!
eschColi_CFT073_refSeq_c3119				18508.9	14.175933821758	14.6871	3.37687	4.34932	NA	NA	#VALUE!
eschColi_CFT073_refSeq_c2231				1161.27	10.1814932117771	12.0933	3.88151	3.11563	NA	NA	#VALUE!
eschColi_CFT073_refSeq_c4939				1898.1	10.8903400292058	11.6817	3.80163	3.07281	NA	NA	#VALUE!
eschColi_CFT073_refSeq_c0019	dnaK	molecular chaperone DnaK	GO:0006457 - protein folding	76619.8	16.2254296924407	11.6286	1.3553	8.58012	9.47753e-18	1.12602e-15	14.9485
eschColi_CFT073_refSeq_c1364				4059.99	11.9872594294548	11.2992	3.73309	3.02677	NA	NA	#VALUE!
eschColi_CFT073_refSeq_c2722				2839.6	11.4714702849862	10.3547	3.62709	2.85483	NA	NA	#VALUE!
eschColi_CFT073_refSeq_c5137				122.153	6.93255039049255	10.2995	3.90728	2.63599	NA	NA	#VALUE!
eschColi_CFT073_refSeq_c0659	cusX	Cu(I)/Ag(I) efflux system periplasmic protein CusF	GO:0006878 - intracellular copper ion homeostasis	9538.6	13.2195615557007	9.81959	0.393073	24.9816	9.69658e-138	1.20965e-134	133.917
eschColi_CFT073_refSeq_c0641				827.529	9.69266658559061	9.72509	2.68807	3.61787	NA	NA	#VALUE!
eschColi_CFT073_refSeq_c4075				2257.85	11.1407359817693	9.69419	2.42933	3.99047	NA	NA	#VALUE!
eschColi_CFT073_refSeq_c0829				232.567	7.8615035468609	9.59981	3.87302	2.47864	NA	NA	#VALUE!
eschColi_CFT073_refSeq_c4605				54.0909	5.75731349394663	9.32265	3.90775	2.38568	NA	NA	#VALUE!
eschColi_CFT073_refSeq_c0746				50.4678	5.65729027240447	9.21988	3.56623	2.58533	NA	NA	#VALUE!
eschColi_CFT073_refSeq_c0650				510.399	8.99548200126638	9.09645	2.60072	3.49767	NA	NA	#VALUE!
eschColi_CFT073_refSeq_c1473				510.399	8.99548200126638	9.09645	2.60072	3.49767	NA	NA	#VALUE!
eschColi_CFT073_refSeq_c4243				60.8889	5.92810664305695	9.08616	3.59626	2.52656	NA	NA	#VALUE!
eschColi_CFT073_refSeq_c5398				49.1249	5.61838172922578	8.77922	3.72016	2.3599	NA	NA	#VALUE!
eschColi_CFT073_refSeq_c2061				45.1609	5.49700346692332	8.69168	3.90812	2.22401	NA	NA	#VALUE!
eschColi_CFT073_refSeq_c0660	cusB	membrane fusion protein, copper/silver efflux system	GO:0006878 - intracellular copper ion homeostasis	14921.6	13.8651166853289	8.1006	0.246739	32.8306	2.15811e-236	1.0769e-232	231.968
eschColi_CFT073_refSeq_c0604	ybaR	P-type Cu+ transporter	BP unknown	586354	19.1614127705724	7.39052	0.273483	27.0237	7.78398e-161	1.29474e-157	156.888
eschColi_CFT073_refSeq_c2535				242.65	7.92273452987762	7.47689	2.68429	2.78543	NA	NA	#VALUE!
eschColi_CFT073_refSeq_c4606	IbpB	small heat shock protein IbpB	GO:0009408 - response to heat; GO:1990169 - stress response to copper ion	15508.3	13.9207510338504	6.9354	0.749421	9.25435	2.15547e-20	3.46961e-18	17.4597
eschColi_CFT073_refSeq_c2462				12.9128	3.69072704922347	7.25532	3.32667	2.18095	NA	NA	#VALUE!
eschColi_CFT073_refSeq_c3644				12.7309	3.67026294666376	7.23485	3.3304	2.17237	NA	NA	#VALUE!
eschColi_CFT073_refSeq_c0152	yacK/cueO	multicopper oxidase CueO	GO:0006878 - intracellular copper ion homeostasis; GO:0046688 - response to copper ion	70371.9	16.1027108581014	6.49471	0.212731	30.5301	1.03798e-204	2.58976e-201	200.587
eschColi_CFT073_refSeq_c0869				497.122	8.95745630423382	7.11165	2.1642	3.28605	NA	NA	#VALUE!
eschColi_CFT073_refSeq_c4860				70.3608	6.13669905796534	7.09575	2.47198	2.87047	NA	NA	#VALUE!
eschColi_CFT073_refSeq_c0658	cusC	outer membrane protein, copper/silver efflux system	GO:0010272 - response to silver ion; GO:0010273 - detoxification of copper ion; GO:0006878 - intracellular copper ion homeostasis	8607.18	13.0713256831027	6.22594	0.354017	17.5865	3.12348e-69	2.5977e-66	65.5854
eschColi_CFT073_refSeq_c1860	yncJ	DUF2554 domain-containing protein YncJ	Unknown	1693.71	10.7259718800314	6.19051	0.5388	11.4894	1.49072e-30	3.71933e-28	27.4295
eschColi_CFT073_refSeq_c2681				269.31	8.07312168799553	6.87887	1.48252	4.63999	NA	NA	#VALUE!
eschColi_CFT073_refSeq_c0141				162.702	7.34608832810602	6.86343	1.50396	4.56358	NA	NA	#VALUE!
eschColi_CFT073_refSeq_c1386	ycfR	multiple stress resistance protein BhsA	GO:0006950 - response to stress	15935.9	13.959990019893	6.14393	1.00675	6.10275	1.04258e-09	4.90798e-08	7.3091
eschColi_CFT073_refSeq_c2258	yebE	DUF533 domain-containing inner membrane protein YebE	BP unknown	7977.18	12.961663849033	5.84837	0.54278	10.7749	4.52488e-27	9.40798e-25	24.0265
eschColi_CFT073_refSeq_c3830				9.53505	3.25324118159995	6.73515	3.39082	1.98629	NA	NA	#VALUE!
eschColi_CFT073_refSeq_c5276	yjfN	protease activator YjfN	BP unknown	8294.92	13.0180116337167	5.67243	0.555198	10.217	1.66483e-24	3.1952e-22	21.4955
eschColi_CFT073_refSeq_c0723				268.023	8.0662114322531	6.63885	1.98249	3.34875	NA	NA	#VALUE!
eschColi_CFT073_refSeq_c4087				474.585	8.89052137454877	6.62805	3.73499	1.77459	NA	NA	#VALUE!
eschColi_CFT073_refSeq_c0661	cusA	copper/silver export system RND permease	GO:0060003 - copper ion export	9775.88	13.2550106706	5.65674	0.254067	22.2648	8.11695e-110	8.10072e-107	106.091
eschColi_CFT073_refSeq_c1936	c1936	Type-1 fimbrial protein, A chain precursor	Unknown	23671.4	14.5308596333639	5.56705	0.464187	11.9931	3.86099e-33	1.07035e-30	29.9705
eschColi_CFT073_refSeq_c4262	zntA	Zn2+/Cd2+-exporting ATPase	GO:0006829 - zinc ion transport	42882.4	15.3880982547503	5.43997	0.780913	6.96618	3.25671e-12	2.28887e-10	9.64038
eschColi_CFT073_refSeq_c3580				36.7394	5.19925488705113	6.35203	3.47607	1.82736	NA	NA	#VALUE!
eschColi_CFT073_refSeq_c2257	c2257	Hypothetical protein	BP unknown	3323.87	11.6986495957434	5.43583	0.662119	8.20974	2.21665e-16	2.35342e-14	13.6283
eschColi_CFT073_refSeq_c3135	grpE	molecular chaperone GrpE	GO:0006457 - protein folding	8981.17	13.1326884269175	5.35304	1.11818	4.7873	1.69042e-06	5.17497e-05	4.28609
eschColi_CFT073_refSeq_c1935	c1935	Chaperone protein fimC precursor	BP unknown	5624.76	12.4575754631995	5.20607	0.449116	11.5918	4.53424e-31	1.19084e-28	27.9241
eschColi_CFT073_refSeq_c1934	c1934	Outer membrane usher protein fimD precursor	BP unknown	6105.3	12.5758471674247	5.02145	0.460604	10.9019	1.12903e-27	2.56085e-25	24.5916
eschColi_CFT073_refSeq_c4865	cpxP	periplasmic protein CpxP/Spy	GO:0006950 - response to stress; GO:0030162 - regulation of proteolysis	43275.2	15.401253239239	4.997	0.408374	12.2364	1.9877e-34	5.8345e-32	31.234
eschColi_CFT073_refSeq_c4607	ibpA	small heat shock protein IbpA	GO:0009408 - response to heat	34634.3	15.0799132076654	4.95836	0.579148	8.56147	1.11436e-17	1.29317e-15	14.8883
eschColi_CFT073_refSeq_c3355	c3355	Hypothetical protein	BP unknown	29.5955	4.88730348873406	4.8779	1.53779	3.17203	0.00151378	0.0203606	1.69121
eschColi_CFT073_refSeq_c2142	c2142	Hypothetical protein	BP unknown	3617.55	11.8207972879248	4.81824	0.508448	9.47636	2.63309e-21	4.53072e-19	18.3438
eschColi_CFT073_refSeq_c4252				590.298	9.20529937367563	5.88855	2.00355	2.93906	NA	NA	#VALUE!
eschColi_CFT073_refSeq_c2207				4.91049	2.29586743188226	5.8605	3.69623	1.58553	0.112845	NA	#VALUE!
eschColi_CFT073_refSeq_c1963	ydeH	diguanylate cyclase	GO:0043709 - cell adhesion involved in single-species biofilm formation	17924.5	14.1296443634845	4.75989	0.282409	16.8546	9.70507e-64	6.91833e-61	60.16
eschColi_CFT073_refSeq_c1405				4.72862	2.24141964785988	5.80606	3.71633	1.56231	0.118215	NA	#VALUE!
eschColi_CFT073_refSeq_c3118	c3118	Hypothetical protein	BP unknown	138942	17.0841282006308	4.69338	0.671961	6.98461	2.85656e-12	2.03632e-10	9.69115
eschColi_CFT073_refSeq_c3275				4.36488	2.12594243043995	5.69058	3.76063	1.5132	0.130229	NA	#VALUE!
eschColi_CFT073_refSeq_c1953	marA	AraC family transcriptional regulator, mar-sox-rob regulon activator	GO:0045892 - negative regulation of DNA-templated transcription; GO:0045893 - positive regulation of DNA-templated transcription	6890.17	12.7503246852312	4.63064	0.647731	7.14901	8.74054e-13	6.71005e-11	10.1733
eschColi_CFT073_refSeq_c1954	marB	multiple antibiotic resistance protein MarB	BP unknown	1507.43	10.5578797148673	4.49323	0.723951	6.20654	5.4163e-10	2.62401e-08	7.58103
eschColi_CFT073_refSeq_c1933	ydeS	putative fimbrial protein YdeS	BP unknown	554.765	9.1157332249983	4.43099	0.4085	10.847	2.06167e-27	4.47292e-25	24.3494
eschColi_CFT073_refSeq_c2504				4.00114	2.00041154835609	5.56506	3.81107	1.46023	0.144226	NA	#VALUE!
eschColi_CFT073_refSeq_c3404				3.81927	1.93329735249755	5.49795	3.83956	1.43192	0.152166	NA	#VALUE!
eschColi_CFT073_refSeq_c3821				326.636	8.35153852993816	5.48518	2.96971	1.84704	NA	NA	#VALUE!
eschColi_CFT073_refSeq_c1636				761.42	9.57254788677729	5.45993	1.3684	3.99001	NA	NA	#VALUE!
eschColi_CFT073_refSeq_c1429	ycgW	anti-adapter protein IraM	GO:0071468 - cellular response to acidic Ph; GO:0009267 - cellular response to starvation	21291.1	14.377961772221	4.42518	0.348829	12.6858	7.08867e-37	2.35817e-34	33.6274
eschColi_CFT073_refSeq_c3824	yqjL	DNA-binding transcriptional repressor NfeR	GO:0006974 - DNA damage response	11049.4	13.4316765300228	4.30577	0.740289	5.81633	6.01528e-09	2.54375e-07	6.59453
eschColi_CFT073_refSeq_c0756				3.6374	1.86290802460615	5.42756	3.86992	1.4025	0.160766	NA	#VALUE!
eschColi_CFT073_refSeq_c3818	c3818	Hypothetical protein	BP unknown	1641.47	10.6807761855673	4.23471	1.05565	4.01148	6.03396e-05	0.00123074	2.90983
eschColi_CFT073_refSeq_c0197	htrA	periplasmic serine endoprotease DegP	GO:0006515 - protein quality control for misfolded or incompletely synthesized proteins; GO:0006508 - proteolysis	69736.2	16.0896193538127	4.14641	0.468898	8.84289	9.32767e-19	1.25797e-16	15.9003
eschColi_CFT073_refSeq_c1142				3.35276	1.74534925410242	5.28365	3.01075	1.75493	0.0792718	NA	#VALUE!
eschColi_CFT073_refSeq_c3661				3.27366	1.7109049311611	5.27556	3.92161	1.34526	0.178542	NA	#VALUE!
eschColi_CFT073_refSeq_c4998				3.27366	1.7109049311611	5.27556	3.92161	1.34526	0.178542	NA	#VALUE!
eschColi_CFT073_refSeq_c3114	clpB	ATP-dependent Clp protease ATP-binding subunit ClpB	BP unknown	93573.4	16.5138115130338	4.03498	0.644212	6.26344	3.76577e-10	1.90299e-08	7.72056
eschColi_CFT073_refSeq_c5226				3.23329	1.69300329921542	5.258	2.67999	1.96195	0.0497686	NA	#VALUE!
eschColi_CFT073_refSeq_c2143	spy	ATP-independent periplasmic chaperone	GO:0061077 - chaperone-mediated protein folding	4654.84	12.1845163370247	4.00137	0.829332	4.82481	1.40136e-06	4.454e-05	4.35125
eschColi_CFT073_refSeq_c3364				329.774	8.36533401426722	5.18596	3.24162	1.5998	NA	NA	#VALUE!
eschColi_CFT073_refSeq_c5234				67.7804	6.08279575148553	5.18338	1.52311	3.40315	NA	NA	#VALUE!
eschColi_CFT073_refSeq_c1993	ydgG	AI-2 transport protein TqsA	GO:0009372 - quorum sensing; GO:1905887 - autoinducer AI-2 transmembrane transport	3099.79	11.5979540516458	3.96471	0.261552	15.1584	6.66624e-52	3.32645e-49	48.478
eschColi_CFT073_refSeq_c2219	sdaA	L-serine deaminase I	GO:0006565 - L-serine catabolic process	27281.1	14.7356157544719	3.93043	0.515964	7.61764	2.58351e-14	2.2617e-12	11.6456
eschColi_CFT073_refSeq_c0507				190.45	7.5732656550646	5.11369	1.48182	3.45095	NA	NA	#VALUE!
eschColi_CFT073_refSeq_c3865				2.90992	1.54097992971879	5.10566	3.92346	1.30132	0.19315	NA	#VALUE!
eschColi_CFT073_refSeq_c3915				2.90992	1.54097992971879	5.10566	3.92346	1.30132	0.19315	NA	#VALUE!
eschColi_CFT073_refSeq_c1932	ydeR	minor fimbrial subunit	BP unknown	297.298	8.2157655989701	3.91582	0.388146	10.0885	6.20903e-24	1.14752e-21	20.9402
eschColi_CFT073_refSeq_c1752	c1752	Hypothetical protein	BP unknown	211.642	7.72548516666848	3.87611	0.852079	4.549	5.39013e-06	0.000143833	3.84214
eschColi_CFT073_refSeq_c4309				6.60203	2.72290887881994	4.96542	2.40212	2.0671	NA	NA	#VALUE!
eschColi_CFT073_refSeq_c3113	c3113	Hypothetical protein	BP unknown	3019.42	11.5600574959533	3.85293	0.841386	4.57927	4.66608e-06	0.000126542	3.89777
eschColi_CFT073_refSeq_c1674				466.834	8.86676622525671	4.94258	3.29585	1.49964	NA	NA	#VALUE!
eschColi_CFT073_refSeq_c0094				4.56638	2.19105224482273	4.93713	2.51554	1.96265	0.049687	NA	#VALUE!
eschColi_CFT073_refSeq_c4559				2.54618	1.34833485177639	4.91303	3.92584	1.25146	0.210766	NA	#VALUE!
eschColi_CFT073_refSeq_c1952	marR	MarR family transcriptional regulator, multiple antibiotic resistance protein MarR	GO:0009408 - response to heat; GO:0071236 - cellular response to antibiotic; GO:0045892 - negative regulation of DNA-templated transcription	2902.17	11.5029177751717	3.82228	0.648983	5.88965	3.87004e-09	1.69399e-07	6.77109
eschColi_CFT073_refSeq_c1387	ycfS	Hypothetical protein ycfS precursor	BP unknown	2248.83	11.1349618494184	3.80178	0.427672	8.88948	6.13974e-19	8.75351e-17	16.0578
eschColi_CFT073_refSeq_c2666				2.43769	1.28551179244384	4.81775	2.98878	1.61195	0.106973	NA	#VALUE!
eschColi_CFT073_refSeq_c1931	ydeQ	putative fimbrial adhesin protein YdeQ	BP unknown	1013.63	9.98530907783004	3.77409	0.369077	10.2258	1.52043e-24	3.03478e-22	21.5179
eschColi_CFT073_refSeq_c3572				84.1483	6.39486294117108	4.70007	2.46355	1.90785	NA	NA	#VALUE!
eschColi_CFT073_refSeq_c2234	yobG	PhoQ kinase inhibitor	GO:0010447 - response to acidic pH; GO:0071286 - cellular response to magnesium ion; GO:0070298 - negative regulation of phosphorelay signal transduction system []	1437.96	10.4898066889846	3.76456	0.542193	6.94321	3.83287e-12	2.62e-10	9.5817
eschColi_CFT073_refSeq_c0593	htpG	molecular chaperone HtpG	GO:0006457 - protein folding; GO:0006974 - DNA damage response; GO:0009408 - response to heat	90996.7	16.4735267058635	3.76315	0.735283	5.11796	3.08862e-07	1.11683e-05	4.95201
eschColi_CFT073_refSeq_c1507	c1507	Hypothetical protein	BP unknown	157.266	7.29706538959691	3.73182	0.985172	3.78799	0.000151871	0.00275577	2.55976
eschColi_CFT073_refSeq_c0567				2.00057	1.00041154835609	4.56515	3.93102	1.16132	0.245514	NA	#VALUE!
eschColi_CFT073_refSeq_c0591				2.00057	1.00041154835609	4.56515	3.93102	1.16132	0.245514	NA	#VALUE!
eschColi_CFT073_refSeq_c1434				542.572	9.08366974761203	4.54145	1.31245	3.46028	NA	NA	#VALUE!
eschColi_CFT073_refSeq_c1676	chaA	Na+/K+:H+ antiporter ChaA	GO:0010446 - response to alkaline pH	36539.7	15.1571773173453	3.71697	0.496497	7.48639	7.07928e-14	5.98739e-12	11.2228
eschColi_CFT073_refSeq_c2315	yecL	putative ferritin-like protein	GO:0006880 - intracellular sequestering of iron ion	5695.45	12.475593453717	3.68592	0.390494	9.43911	3.75942e-21	6.25316e-19	18.2039
eschColi_CFT073_refSeq_c2238	htpX	protease HtpX	GO:0006508 - proteolysis	54203.2	15.7260894745915	3.54785	0.323009	10.9837	4.57542e-28	1.08721e-25	24.9637
eschColi_CFT073_refSeq_c1675	c1675	Conserved hypothetical protein	BP unknown	3816.05	11.8978643838346	3.37946	0.524197	6.44693	1.14138e-10	6.05904e-09	8.2176
eschColi_CFT073_refSeq_c5286	c5286	Hypothetical protein	BP unknown	48.9377	5.61287423421762	3.36073	1.16962	2.87336	0.00406132	0.0449619	1.34716
eschColi_CFT073_refSeq_c5227	mopA	chaperonin GroEL	GO:0006457 - protein folding	206633	17.6567132055922	3.3194	0.714318	4.64695	3.36876e-06	9.4439e-05	4.02485
eschColi_CFT073_refSeq_c5190				49.1257	5.61840473475233	4.30447	1.49359	2.88196	NA	NA	#VALUE!
eschColi_CFT073_refSeq_c4645				1.63683	0.710904931161099	4.27569	3.93639	1.0862	0.277392	NA	#VALUE!
eschColi_CFT073_refSeq_c5270				1.63683	0.710904931161099	4.27569	3.93639	1.0862	0.277392	NA	#VALUE!
eschColi_CFT073_refSeq_c5223	fxsA	protein FxsA	BP unknown	5300.31	12.3718611930493	3.30504	0.470624	7.02268	2.17658e-12	1.59723e-10	9.79663
eschColi_CFT073_refSeq_c3545				183.459	7.51931749713143	4.17951	1.32193	3.16168	NA	NA	#VALUE!
eschColi_CFT073_refSeq_c5132				2.81685	1.49408435347089	4.15502	2.39493	1.73492	0.0827553	NA	#VALUE!
eschColi_CFT073_refSeq_c1794	ycjF	putative membrane protein	BP unknown	2585.5	11.3362248093516	3.26433	0.491378	6.6432	3.0694e-11	1.84534e-09	8.73392
eschColi_CFT073_refSeq_c4025				129.508	7.01690262407742	4.13894	1.33898	3.09112	NA	NA	#VALUE!
eschColi_CFT073_refSeq_c1185				1.45496	0.54097992971879	4.10579	3.94007	1.04206	0.297384	NA	#VALUE!
eschColi_CFT073_refSeq_c1763				1.45496	0.54097992971879	4.10579	3.94007	1.04206	0.297384	NA	#VALUE!
eschColi_CFT073_refSeq_c5200				1.45496	0.54097992971879	4.10579	3.94007	1.04206	0.297384	NA	#VALUE!
eschColi_CFT073_refSeq_c2438				1.44342	0.529494824976049	4.10567	3.07129	1.33679	0.18129	NA	#VALUE!
eschColi_CFT073_refSeq_c4960				1.47267	0.558430182922738	4.08257	3.2095	1.27203	0.203363	NA	#VALUE!
eschColi_CFT073_refSeq_c2612				283.114	8.14523941675936	4.06123	1.31698	3.08373	NA	NA	#VALUE!
eschColi_CFT073_refSeq_c5225	c5225	Hypothetical protein	BP unknown	37899.9	15.2099064809951	3.18472	0.761318	4.18317	2.87471e-05	0.000646162	3.18966
eschColi_CFT073_refSeq_c0192				419.256	8.7116870155426	4.0176	1.17718	3.41291	NA	NA	#VALUE!
eschColi_CFT073_refSeq_c1793	ycjX	DUF463 domain-containing protein YcjX	BP unknown	6851.07	12.7421144597055	3.12035	0.399628	7.80814	5.80364e-15	5.36299e-13	12.2706
eschColi_CFT073_refSeq_c2757				38695.2	15.2398661517663	3.99977	1.1772	3.3977	NA	NA	#VALUE!
eschColi_CFT073_refSeq_c1991	ydgE	multidrug/spermidine efflux pump membrane subunit MdtI	GO:0015848 - spermidine transport; GO:0055085 - transmembrane transport	438.387	8.77606210755417	3.10096	0.519151	5.97313	2.32741e-09	1.0558e-07	6.97642
eschColi_CFT073_refSeq_c3993	yhcN	Hypothetical protein yhcN precursor	BP unknown	5938.37	12.5358517744134	3.0505	0.763839	3.99365	6.50643e-05	0.0013039	2.88476
eschColi_CFT073_refSeq_c3935	c3935	Hypothetical protein	BP unknown	13684.4	13.7402466292792	3.03757	0.746021	4.07169	4.66727e-05	0.00098357	3.00719
eschColi_CFT073_refSeq_c0324				1.27309	0.348334851776398	3.91318	3.9448	0.991983	0.321206	NA	#VALUE!
eschColi_CFT073_refSeq_c1592				1.27309	0.348334851776398	3.91318	3.9448	0.991983	0.321206	NA	#VALUE!
eschColi_CFT073_refSeq_c0024	nhaA	Na+:H+ antiporter, NhaA family	GO:0055085 - transmembrane transport; GO:0009651 - response to salt stress	11404	13.4772542300739	3.01159	0.187766	16.0391	6.81528e-58	3.7787e-55	54.4227
eschColi_CFT073_refSeq_c3063				3.81544	1.9318484136836	3.86993	3.06915	1.26091	0.20734	NA	#VALUE!
eschColi_CFT073_refSeq_c0116	secA	protein translocation ATPase	GO:0006605 - protein targeting; GO:0061077 - chaperone-mediated protein folding	44137	15.4297006439644	2.99728	0.336267	8.91341	4.94863e-19	7.26284e-17	16.1389
eschColi_CFT073_refSeq_c3853	yqjA	DedA family protein YqjA	GO:0009410 - response to xenobiotic stimulus; GO:0043093 - FtsZ-dependent cytokinesis;GO:0055085 - transmembrane transport	6065.9	12.5665066189566	2.98001	0.233941	12.7383	3.62334e-37	1.29146e-34	33.8889
eschColi_CFT073_refSeq_c1753	osmB	osmotically inducible lipoprotein OsmB	GO:0006970 - response to osmotic stress	1922.52	10.9087815592805	2.97462	0.759931	3.91433	9.06543e-05	0.00176705	2.75275
eschColi_CFT073_refSeq_c3432	c3432	Transposase	BP unknown	372.332	8.54044475706913	2.95353	0.884595	3.33884	0.000841275	0.0126445	1.8981
eschColi_CFT073_refSeq_c0018	c0018	Putative glutamate dehydrogenase	BP unknown	172298	17.3945423498985	2.95325	0.667442	4.42474	9.65591e-06	0.000236191	3.62674
eschColi_CFT073_refSeq_c3433	c3433	Hypothetical protein	BP unknown	1289.52	10.3326218104587	2.94127	0.893049	3.29352	0.000989419	0.0143523	1.84308
eschColi_CFT073_refSeq_c2785				4.29521	2.10273020201035	3.7553	2.48694	1.51001	0.131041	NA	#VALUE!
eschColi_CFT073_refSeq_c3823	yqjH	ferric-chelate reductase	GO:0033214 - siderophore-dependent iron import into cell	8194.18	13.0003847122853	2.93984	0.759114	3.87273	0.000107625	0.00201898	2.69487
eschColi_CFT073_refSeq_c1325	yceO	DUF2770 domain-containing protein YceO	GO:0010447 - response to acidic pH; GO:0044010 - single-species biofilm formation	42.4473	5.40760088159717	2.92652	0.827036	3.53856	0.000402313	0.0066918	2.17446
eschColi_CFT073_refSeq_c4973				1076.53	10.0721711915165	3.69704	1.17221	3.15391	NA	NA	#VALUE!
eschColi_CFT073_refSeq_c1558				1.09122	0.125942430439942	3.69083	3.9511	0.934126	0.350239	NA	#VALUE!
eschColi_CFT073_refSeq_c1649				1.09122	0.125942430439942	3.69083	3.9511	0.934126	0.350239	NA	#VALUE!
eschColi_CFT073_refSeq_c3854	yqjB	modulator protein MzrA	BP unknown	1638.67	10.6783104454585	2.8794	0.192741	14.9392	1.83038e-50	8.30329e-48	47.0807
eschColi_CFT073_refSeq_c0008				55.7787	5.80164281591685	3.66247	1.36012	2.69276	NA	NA	#VALUE!
eschColi_CFT073_refSeq_c3339				4.16455	2.05816218219573	3.5968	2.26784	1.586	0.112739	NA	#VALUE!
eschColi_CFT073_refSeq_c4884	hslU	ATP-dependent HslUV protease ATP-binding subunit HslU	GO:0006508 - proteolysis; GO:0043335 - protein unfolding	33817.8	15.0454943619326	2.83275	0.471468	6.00837	1.87398e-09	8.6585e-08	7.06256
eschColi_CFT073_refSeq_c1861				2.74812	1.4584473101385	3.5249	2.45075	1.43829	0.150351	NA	#VALUE!
eschColi_CFT073_refSeq_c2749				0.90935	-0.137091975393848	3.42784	3.9599	0.865639	0.386688	NA	#VALUE!
eschColi_CFT073_refSeq_c1823	ydbK	pyruvate-ferredoxin/flavodoxin oxidoreductase	GO:0006979 - response to oxidative stress	19765.2	14.2706783683227	2.80235	0.483756	5.7929	6.91822e-09	2.901e-07	6.53745
eschColi_CFT073_refSeq_c5053	soxS	DNA-binding transcriptional dual regulator SoxS	GO:0006355 - regulation of DNA-templated transcription	5665.9	12.4680900540538	2.78592	0.459866	6.0581	1.37737e-09	6.42343e-08	7.19223
eschColi_CFT073_refSeq_c4885	hslV	ATP-dependent HslUV protease, peptidase subunit HslV	GO:0006508 - proteolysis	8262.88	13.0124283246221	2.78568	0.414058	6.72775	1.72304e-11	1.09979e-09	8.95869
eschColi_CFT073_refSeq_c4082				1.96655	0.975664554643755	3.36173	2.35166	1.42951	0.152856	NA	#VALUE!
eschColi_CFT073_refSeq_c0616	ybbA	putative ABC transport system ATP-binding protein	BP unknown	1562.7	10.609822601461	2.72682	0.302748	9.0069	2.11957e-19	3.20505e-17	16.4942
eschColi_CFT073_refSeq_c0613	ybbN/cnoX	chaperedoxin	GO:0042026 - protein refolding;GO:0034599 - cellular response to oxidative stress	16352.1	13.9971904716126	2.67003	0.354142	7.53943	4.72039e-14	4.06116e-12	11.3913
eschColi_CFT073_refSeq_c0182				56.1492	5.81119434496187	3.33219	1.43954	2.31475	NA	NA	#VALUE!
eschColi_CFT073_refSeq_c0657	cusR	DNA-binding transcriptional activator CusR	GO:0046688 - response to copper ion	1286.62	10.3293653422072	2.66637	0.212173	12.5669	3.20939e-36	1.00093e-33	32.9996
eschColi_CFT073_refSeq_c0395				0.8482	-0.237523369186931	3.31291	3.96427	0.835692	0.403328	NA	#VALUE!
eschColi_CFT073_refSeq_c1110	yccA	modulator of FtsH protease	GO:0030162 - regulation of proteolysis	46921.9	15.5179744023432	2.65744	0.404848	6.56404	5.23677e-11	2.87238e-09	8.54176
eschColi_CFT073_refSeq_c1016	c1016	Hypothetical protein	BP unknown	1144.02	10.1598995020847	2.64985	0.528279	5.01602	5.27538e-07	1.80302e-05	4.744
eschColi_CFT073_refSeq_c1462				0.818508	-0.288932208904902	3.26148	3.53591	0.922387	0.356327	NA	#VALUE!
eschColi_CFT073_refSeq_c1103	c1103	Hypothetical protein	BP unknown	10642.2	13.3775087069714	2.64977	0.421448	6.2873	3.2303e-10	1.66177e-08	7.77943
eschColi_CFT073_refSeq_c1126				47.1832	5.56020104951075	3.23811	1.25284	2.58461	NA	NA	#VALUE!
eschColi_CFT073_refSeq_c3084				1.40955	0.495234147944574	3.22973	3.48684	0.926263	0.354309	NA	#VALUE!
eschColi_CFT073_refSeq_c0617	ybbP	putative ABC transport system permease protein	BP unknown	2684.63	11.3905079632225	2.63637	0.201988	13.0521	6.17891e-39	2.37175e-36	35.6249
eschColi_CFT073_refSeq_c0982				2230.73	11.1233002596918	3.17615	1.03168	3.07863	NA	NA	#VALUE!
eschColi_CFT073_refSeq_c3343				4560.83	12.1550813518681	3.17177	1.04857	3.02484	NA	NA	#VALUE!
eschColi_CFT073_refSeq_c3647				1.65658	0.728204618220783	3.16423	2.41141	1.31219	0.189456	NA	#VALUE!
eschColi_CFT073_refSeq_c3563				63.0259	5.9778731090313	3.16335	1.18826	2.66217	NA	NA	#VALUE!
eschColi_CFT073_refSeq_c0020	dnaJ	molecular chaperone DnaJ	GO:0006457 - protein folding; GO:0051085 - chaperone cofactor-dependent protein refolding	16902	14.0449080699475	2.63438	0.572657	4.60027	4.21938e-06	0.000115685	3.93672
eschColi_CFT073_refSeq_c3951	c3951	Hypothetical protein	BP unknown	2382.32	11.2181517722881	2.58187	0.79963	3.22883	0.00124299	0.0171341	1.76614
eschColi_CFT073_refSeq_c1035				0.72748	-0.459020070281211	3.10599	3.97306	0.781762	0.434354	NA	#VALUE!
eschColi_CFT073_refSeq_c3835				0.72748	-0.459020070281211	3.10599	3.97306	0.781762	0.434354	NA	#VALUE!
eschColi_CFT073_refSeq_c1992	ydgF	spermidine export protein MdtJ	GO:0055085 - transmembrane transport;GO:0015848 - spermidine transport	3366.7	11.7171180183811	2.56027	0.539127	4.74892	2.04501e-06	6.1846e-05	4.20869
eschColi_CFT073_refSeq_c0272				1.73352	0.793705816822352	3.07048	2.57514	1.19236	0.233121	NA	#VALUE!
eschColi_CFT073_refSeq_c1776	c1776	Hypothetical protein	BP unknown	190.598	7.57439183897009	2.55306	0.705102	3.62084	0.000293646	0.00508783	2.29347
eschColi_CFT073_refSeq_c5341	mgtA	P-type Mg2+ transporter	GO:0071286 - cellular response to magnesium ion	7573.65	12.8867736475228	2.52179	0.538201	4.68559	2.79161e-06	8.09893e-05	4.09157
eschColi_CFT073_refSeq_c4175				3.99923	1.99972396415265	3.01247	2.11022	1.42757	0.153417	NA	#VALUE!
eschColi_CFT073_refSeq_c2253	yobB	putative carbon-nitrogen hydrolase family protein YobB	BP unknown	3918.1	11.9359391205655	2.51915	0.383426	6.5701	5.02804e-11	2.81909e-09	8.54989
eschColi_CFT073_refSeq_c1382	ndh	NADH:quinone reductase (non-electrogenic)	GO:0055070 - copper ion homeostasis; GO:0009060 - aerobic respiration;GO:0009061 - anaerobic respiration	3390.54	11.7272997944341	2.45905	0.625928	3.92864	8.54262e-05	0.00167167	2.77685
eschColi_CFT073_refSeq_c4211				0.672056	-0.573346196349613	2.98668	3.75784	0.794786	0.426738	NA	#VALUE!
eschColi_CFT073_refSeq_c1432	c1432	Hypothetical protein	BP unknown	18.6948	4.22456593917121	2.44883	0.856717	2.85838	0.00425807	0.046596	1.33165
eschColi_CFT073_refSeq_c5271				0.767649	-0.381482181516776	2.97847	3.65455	0.815004	0.41507	NA	#VALUE!
eschColi_CFT073_refSeq_c0721	ybeD	uncharacterized protein	GO:0034605 - cellular response to heat	7712.28	12.91294160886	2.43662	0.523311	4.65616	3.22164e-06	9.08247e-05	4.0418
eschColi_CFT073_refSeq_c3967	yrbL	protein kinase-like domain-containing protein YrbL	BP unknown	4558.12	12.1542237120074	2.43085	0.723538	3.35967	0.000780356	0.0118719	1.92548
eschColi_CFT073_refSeq_c1322	yceI	no KO assigned	BP unknown	3904.88	11.931064274123	2.41456	0.31696	7.61787	2.57905e-14	2.2617e-12	11.6456
eschColi_CFT073_refSeq_c4804	dsbA	thiol:disulfide oxidoreductase DsbA	GO:0071236 - cellular response to antibiotic	8710.51	13.0885406708973	2.40702	0.278098	8.6553	4.91618e-18	6.29018e-16	15.2013
eschColi_CFT073_refSeq_c4171	yrfH/hslR	ribosome-associated heat shock protein Hsp15	GO:0034605 - cellular response to heat	2418.63	11.2399770863454	2.40272	0.363696	6.6064	3.9378e-11	2.31172e-09	8.63606
eschColi_CFT073_refSeq_c4772				937.881	9.87326066914906	2.93661	1.06863	2.74801	NA	NA	#VALUE!
eschColi_CFT073_refSeq_c4803	yihE	stress response kinase A	GO:0006950 - response to stress	6961.04	12.7650865871733	2.35652	0.235487	10.007	1.41958e-23	2.52989e-21	20.5969
eschColi_CFT073_refSeq_c0579	ybaJ	hha toxicity modulator TomB	GO:0044010 - single-species biofilm formation	4299.98	12.0701141039893	2.33992	0.502447	4.65705	3.20768e-06	9.08247e-05	4.0418
eschColi_CFT073_refSeq_c4459	mutM	formamidopyrimidine-DNA glycosylase	GO:0006974 - DNA damage response; GO:0006284 - base-excision repair	842.595	9.71869616831281	2.33485	0.393329	5.93612	2.91849e-09	1.30029e-07	6.88596
eschColi_CFT073_refSeq_c2288				2.1338	1.09342438842955	2.85677	2.22127	1.2861	0.19841	NA	#VALUE!
eschColi_CFT073_refSeq_c5315	ytfK	Hypothetical protein ytfK	BP unknown	4167.76	12.0250550294983	2.31218	0.578908	3.99404	6.4957e-05	0.0013039	2.88476
eschColi_CFT073_refSeq_c2646				0.793963	-0.332856572351101	2.82458	3.95393	0.714373	0.474997	NA	#VALUE!
eschColi_CFT073_refSeq_c4743				1.79958	0.847662966597922	2.82323	3.36139	0.839899	0.400965	NA	#VALUE!
eschColi_CFT073_refSeq_c2431				1.06352	0.0888449890963822	2.82126	3.65666	0.77154	0.440387	NA	#VALUE!
eschColi_CFT073_refSeq_c3936	ftsJ	23S rRNA (uridine2552-2'-O)-methyltransferase	GO:0042254 - ribosome biogenesis;GO:0006364 - rRNA processing	26523.8	14.6950007317032	2.30879	0.142997	16.1457	1.21684e-58	7.59006e-56	55.1198
eschColi_CFT073_refSeq_c1195				1.07409	0.103115834982626	2.7877	3.64864	0.764038	0.444844	NA	#VALUE!
eschColi_CFT073_refSeq_c3232	proX	glycine betaine/proline transport system substrate-binding protein	GO:0071470 - cellular response to osmotic stress;GO:0089718 - amino acid import across plasma membrane;GO:1903804 - glycine import across plasma membrane	2471.31	11.2710582855551	2.29946	0.463722	4.9587	7.09655e-07	2.39269e-05	4.62111
eschColi_CFT073_refSeq_c1976	ynfD	no KO assigned	BP unknown	2152.03	11.0714837359354	2.28252	0.40183	5.68032	1.34442e-08	5.45419e-07	6.26327
eschColi_CFT073_refSeq_c4172	hslO	molecular chaperone Hsp33	GO:0042026 - protein refolding	7341.9	12.8419374779986	2.25583	0.417623	5.4016	6.60508e-08	2.47815e-06	5.60587
eschColi_CFT073_refSeq_c4030	envR	DNA-binding transcriptional repressor EnvR	GO:0009410 - response to xenobiotic stimulus;GO:0045892 - negative regulation of DNA-templated transcription	47.5313	5.57080574984003	2.24962	0.661639	3.40007	0.000673687	0.0105382	1.97723
eschColi_CFT073_refSeq_c1316	yceK	DUF1375 domain-containing lipoprotein YceK	GO:0006974 - DNA damage response	319.022	8.31751330847745	2.20248	0.776672	2.8358	0.00457116	0.0493724	1.30652
eschColi_CFT073_refSeq_c2521				0.54561	-0.874057569560055	2.69104	3.99488	0.673623	0.500551	NA	#VALUE!
eschColi_CFT073_refSeq_c5059				0.54561	-0.874057569560055	2.69104	3.99488	0.673623	0.500551	NA	#VALUE!
eschColi_CFT073_refSeq_c5283				0.54561	-0.874057569560055	2.69104	3.99488	0.673623	0.500551	NA	#VALUE!
eschColi_CFT073_refSeq_c5330				0.54561	-0.874057569560055	2.69104	3.99488	0.673623	0.500551	NA	#VALUE!
eschColi_CFT073_refSeq_c0922	yliI	aldose sugar dehydrogenase YliI	BP unknown	955.279	9.89977835227872	2.18427	0.349172	6.25557	3.96071e-10	1.97639e-08	7.70413
eschColi_CFT073_refSeq_c1774	pspA	phage shock protein A	GO:0009408 - response to heat; GO:0006355 - regulation of DNA-templated transcription;GO:0009271 - phage shock	8414.99	13.0387458182868	2.1397	0.35973	5.94809	2.71289e-09	1.21958e-07	6.91379
eschColi_CFT073_refSeq_c4085				988.396	9.9489449548595	2.66548	1.17033	2.27754	NA	NA	#VALUE!
eschColi_CFT073_refSeq_c0555	lon	ATP-dependent Lon protease	GO:0006508 - proteolysis;GO:0006515 - protein quality control for misfolded or incompletely synthesized proteins	51432.1	15.6503813988533	2.13927	0.318048	6.72623	1.74115e-11	1.09979e-09	8.95869
eschColi_CFT073_refSeq_c4297	prlC	oligopeptidase A	GO:0006465 - signal peptide processing	27495.6	14.746913564349	2.12292	0.322048	6.59193	4.34141e-11	2.49007e-09	8.60379
eschColi_CFT073_refSeq_c3949				341.354	8.41512338767754	2.6516	0.93207	2.84485	NA	NA	#VALUE!
eschColi_CFT073_refSeq_c5479	slt	soluble lytic murein transglycosylase	GO:0009253 - peptidoglycan catabolic process	10890.8	13.4108164518691	2.11391	0.268696	7.86728	3.62432e-15	3.47796e-13	12.4587
eschColi_CFT073_refSeq_c0025	nhaR	DNA-binding transcriptional activator NhaR	GO:2000144 - positive regulation of DNA-templated transcription initiation	2704.72	11.401265006974	2.09594	0.266533	7.8637	3.7296e-15	3.51146e-13	12.4545
eschColi_CFT073_refSeq_c0955				1.34862	0.431482820879506	2.64896	2.50848	1.056	0.290969	NA	#VALUE!
eschColi_CFT073_refSeq_c3214	c3214	Hypothetical protein	BP unknown	362.409	8.50147475741045	2.08503	0.665586	3.13262	0.00173253	0.0226911	1.64414
eschColi_CFT073_refSeq_c0086	c0086	Transposase	BP unknown	202.445	7.6613857148528	2.07459	0.466374	4.44834	8.65358e-06	0.000213769	3.67006
eschColi_CFT073_refSeq_c0670				3.89075	1.96004987097964	2.6311	1.64159	1.60278	0.108984	NA	#VALUE!
eschColi_CFT073_refSeq_c0038				4.18615	2.06562414574701	2.59958	1.33324	1.94981	0.0511984	NA	#VALUE!
eschColi_CFT073_refSeq_c0198	c0198	Transposase	BP unknown	202.445	7.6613857148528	2.07459	0.466374	4.44834	8.65358e-06	0.000213769	3.67006
eschColi_CFT073_refSeq_c1291	c1291	Hypothetical protein	BP unknown	202.445	7.6613857148528	2.07459	0.466374	4.44834	8.65358e-06	0.000213769	3.67006
eschColi_CFT073_refSeq_c3107				7617.09	12.8950234638323	2.56493	1.18447	2.16546	NA	NA	#VALUE!
eschColi_CFT073_refSeq_c1384	c1384	Hypothetical protein	BP unknown	202.445	7.6613857148528	2.07459	0.466374	4.44834	8.65358e-06	0.000213769	3.67006
eschColi_CFT073_refSeq_c2622	c2622	Transposase	BP unknown	202.445	7.6613857148528	2.07459	0.466374	4.44834	8.65358e-06	0.000213769	3.67006
eschColi_CFT073_refSeq_c3152	c3152	Hypothetical protein	BP unknown	202.445	7.6613857148528	2.07459	0.466374	4.44834	8.65358e-06	0.000213769	3.67006
eschColi_CFT073_refSeq_c1276				4.86829	2.28341620969968	2.53162	1.68067	1.50632	0.131985	NA	#VALUE!
eschColi_CFT073_refSeq_c3031	c3031	SinH homolog	BP unknown	289.552	8.17768068201871	2.06702	0.249446	8.28645	1.16675e-16	1.26567e-14	13.8977
eschColi_CFT073_refSeq_c0926	ybjG	undecaprenyl pyrophosphate phosphatase	GO:0046677 - response to antibiotic	6144.44	12.585065633646	2.06593	0.223345	9.24997	2.24549e-20	3.50157e-18	17.4557
eschColi_CFT073_refSeq_c1323	yceJ	putative cytochrome b561 YceJ	BP unknown	503.629	8.97621793573835	2.05989	0.308679	6.67325	2.50206e-11	1.54139e-09	8.81209
eschColi_CFT073_refSeq_c5258	hflK	regulator of FtsH protease	GO:0009408 - response to heat	39190	15.2581971219035	2.042	0.30936	6.60074	4.09108e-11	2.37378e-09	8.62456
eschColi_CFT073_refSeq_c5259	hflC	regulator of FtsH protease	GO:0009408 - response to heat	28028.8	14.7746212571545	2.04115	0.327809	6.22666	4.76484e-10	2.33104e-08	7.63245
eschColi_CFT073_refSeq_c1913	sra	ribosome-associated protein Sra	GO:0006412 - translation	4486.18	12.1312724168238	2.03664	0.599555	3.39692	0.000681486	0.0106269	1.97359
eschColi_CFT073_refSeq_c2001	rstB	sensor histidine kinase RstB	GO:0007165 - signal transduction	4528.25	12.1447371476743	2.03401	0.463995	4.38368	1.16689e-05	0.000281294	3.55084
eschColi_CFT073_refSeq_c5501				308.582	8.26950934186673	2.4309	1.00209	2.42584	NA	NA	#VALUE!
eschColi_CFT073_refSeq_c0828	c0828	Hypothetical protein	BP unknown	8562.51	13.0638182263984	1.99489	0.616145	3.2377	0.00120497	0.016691	1.77752
eschColi_CFT073_refSeq_c2000	rstA	DNA-binding transcriptional regulator RstA	BP unknown	5205.22	12.3457444631245	1.99227	0.405252	4.91612	8.82766e-07	2.89803e-05	4.5379
eschColi_CFT073_refSeq_c2915	lpxP	palmitoleoyl acyltransferase	GO:0009409 - response to cold;GO:0036104 - Kdo2-lipid A biosynthetic process	568.143	9.15010985881106	1.98338	0.60675	3.26885	0.00107985	0.0154357	1.81147
eschColi_CFT073_refSeq_c0921	bssR	regulator of biofilm formation	GO:1900190 - regulation of single-species biofilm formation	6295.85	12.6201851106258	1.9735	0.483668	4.08027	4.49836e-05	0.000955184	3.01991
eschColi_CFT073_refSeq_c4117	tusB	sulfurtransferase complex subunit TusB	GO:0008033 - tRNA processing	1598.83	10.642797936915	1.92786	0.54854	3.51453	0.000440531	0.00720738	2.14222
eschColi_CFT073_refSeq_c0465	frmA	S-(hydroxymethyl)glutathione dehydrogenase	GO:0044281 - small molecule metabolic process;GO:0046294 - formaldehyde catabolic process	5635.25	12.4602629326557	1.92177	0.47603	4.03709	5.41188e-05	0.00112055	2.95057
eschColi_CFT073_refSeq_c0466	frmR	DNA-binding transcriptional repressor FrmR	GO:0045892 - negative regulation of DNA-templated transcription	1528.21	10.5776301134916	1.87502	0.573121	3.2716	0.00106941	0.0153343	1.81434
eschColi_CFT073_refSeq_c0140	pdhR	DNA-binding transcriptional dual regulator PdhR	GO:0045892 - negative regulation of DNA-templated transcription;GO:0045893 - positive regulation of DNA-templated transcription	6464.49	12.6583198951037	1.86271	0.462636	4.02629	5.66647e-05	0.00116361	2.93419
eschColi_CFT073_refSeq_c0962				0.462522	-1.11240491152188	2.38868	4.0042	0.596542	0.550813	NA	#VALUE!
eschColi_CFT073_refSeq_c2802	pmrD	Polymyxin B resistance protein pmrD	BP unknown	336.786	8.39568876288124	1.85977	0.315273	5.89893	3.65875e-09	1.61568e-07	6.79164
eschColi_CFT073_refSeq_c4054	yhdN	DUF1992 domain-containing protein YhdN	BP unknown	1320.75	10.3671459316438	1.85793	0.376925	4.92918	8.25745e-07	2.74698e-05	4.56114
eschColi_CFT073_refSeq_c0694	ahpC	alkyl hydroperoxide reductase, AhpC component	GO:0006979 - response to oxidative stress; GO:0098869 - cellular oxidant detoxification; GO:0042744 - hydrogen peroxide catabolic process	74271	16.1805122115968	1.84637	0.645211	2.86165	0.0042144	0.0463213	1.33422
eschColi_CFT073_refSeq_c1825				12.6297	3.65874425121014	2.32541	1.25956	1.84621	NA	NA	#VALUE!
eschColi_CFT073_refSeq_c1827	ldhA	D-lactate dehydrogenase	GO:0051289 - protein homotetramerization;GO:0019664 - mixed acid fermentation;GO:0009408 - response to heat	3110.08	11.602736237225	1.84502	0.462407	3.99003	6.60648e-05	0.00131865	2.87987
eschColi_CFT073_refSeq_c3846	alx	putative membrane-bound redox modulator Alx	GO:0071467 - cellular response to pH	826.765	9.69133428736476	1.83258	0.255916	7.16085	8.01804e-13	6.25156e-11	10.204
eschColi_CFT073_refSeq_c4752				5076.72	12.3096796127071	2.30289	1.90681	1.20772	NA	NA	#VALUE!
eschColi_CFT073_refSeq_c3380				0.4241	-1.23752336918693	2.30018	4.02186	0.571919	0.567377	NA	#VALUE!
eschColi_CFT073_refSeq_c0656	cusS	sensor histidine kinase CusS	GO:0071292 - cellular response to silver ion;GO:0071280 - cellular response to copper ion; GO:0007165 - signal transduction	2000.03	10.9658053576124	1.8308	0.206419	8.86934	7.3581e-19	1.01992e-16	15.9914
eschColi_CFT073_refSeq_c5255	miaA	tRNA dimethylallyltransferase	GO:0034605 - cellular response to heat;GO:0008033 - tRNA processing	23442.8	14.5168556161468	1.82109	0.26821	6.78978	1.12301e-11	7.37348e-10	9.13233
eschColi_CFT073_refSeq_c4863	cpxA	sensor histidine kinase CpxA	GO:0043708 - cell adhesion involved in biofilm formation;GO:0036460 - cellular response to cell envelope stress;GO:0007165 - signal transduction	10468.8	13.3538130536275	1.81837	0.425607	4.27242	1.93363e-05	0.000452997	3.3439
eschColi_CFT073_refSeq_c0598	ybaL	putative transporter YbaL	BP unknown	8875.75	13.1156528742916	1.81578	0.294669	6.16209	7.17901e-10	3.41174e-08	7.46702
eschColi_CFT073_refSeq_c0615	tesA	multifunctional acyl-CoA thioesterase I and protease I and lysophospholipase L1	BP unknown	3134.68	11.6141004523133	1.80193	0.228461	7.88728	3.08851e-15	3.02189e-13	12.5197
eschColi_CFT073_refSeq_c3231	proW	glycine betaine ABC transporter membrane subunit ProW	GO:0089718 - amino acid import across plasma membrane;GO:1903804 - glycine import across plasma membrane; GO:0071470 - cellular response to osmotic stress	1832.02	10.8392231935674	1.78694	0.431968	4.13674	3.52275e-05	0.000770988	3.11295
eschColi_CFT073_refSeq_c1930	ydeP	putative oxidoreductase YdeP	GO:0010447 - response to acidic pH	1021.78	9.99686720846596	1.78214	0.320387	5.56246	2.65995e-08	1.02893e-06	5.98762
eschColi_CFT073_refSeq_c3410				4.40456	2.13899904919739	2.22441	2.03029	1.09561	0.27325	NA	#VALUE!
eschColi_CFT073_refSeq_c3612	c3612	Transposase insC for insertion element IS2A/D/F/H/I/K	BP unknown	1296.9	10.3408471125695	1.76145	0.346215	5.08772	3.62386e-07	1.27345e-05	4.89502
eschColi_CFT073_refSeq_c2913				0.756223	-0.403117022232811	2.20742	3.90463	0.565334	0.571847	NA	#VALUE!
eschColi_CFT073_refSeq_c4053	zntR	DNA-binding transcriptional activator ZntR	GO:0045893 - positive regulation of DNA-templated transcription	1439.86	10.4917132487589	1.75583	0.54022	3.25022	0.00115316	0.0162092	1.79024
eschColi_CFT073_refSeq_c1777	pspC	phage shock protein C	GO:0080135 - regulation of cellular response to stress;GO:0010557 - positive regulation of macromolecule biosynthetic process	488.666	8.93270392234625	1.74772	0.362564	4.82044	1.43239e-06	4.52381e-05	4.3445
eschColi_CFT073_refSeq_c1287				1.05075	0.0714262198918186	2.17855	2.15493	1.01096	0.312036	NA	#VALUE!
eschColi_CFT073_refSeq_c5247	psd	phosphatidylserine decarboxylase proenzyme	BP unknown	3922.16	11.9374312237238	1.74287	0.605266	2.87951	0.00398296	0.044463	1.352
eschColi_CFT073_refSeq_c3064				1.3325	0.414132737239323	2.16344	2.52588	0.856508	0.391717	NA	#VALUE!
eschColi_CFT073_refSeq_c3783	ygiB	DUF1190 domain-containing protein YgiB	GO:0044010 - single-species biofilm formation	10019.1	13.2904657346632	1.73899	0.250263	6.94866	3.6877e-12	2.55578e-10	9.59248
eschColi_CFT073_refSeq_c3049	iscX	accessory iron-sulfur cluster assembly protein IscX	GO:0016226 - iron-sulfur cluster assembly	450.19	8.81439093308384	1.71937	0.474091	3.62667	0.000287097	0.00499169	2.30175
eschColi_CFT073_refSeq_c3053	iscA	iron-sulfur cluster insertion protein IscA	GO:0016226 - iron-sulfur cluster assembly	3276.79	11.6780675259785	1.70337	0.377405	4.51338	6.38028e-06	0.000167566	3.77581
eschColi_CFT073_refSeq_c2233	yebO	uncharacterized protein YebO	BP unknown	3352.01	11.7108093249605	1.7009	0.195559	8.69765	3.38818e-18	4.44922e-16	15.3517
eschColi_CFT073_refSeq_c2043	nemA	N-ethylmaleimide reductase	GO:0006805 - xenobiotic metabolic process;GO:0018937 - nitroglycerin metabolic process;GO:0046256 - 2,4,6-trinitrotoluene catabolic process	3416.79	11.7384262526488	1.68598	0.470642	3.58231	0.000340575	0.00579381	2.23704
eschColi_CFT073_refSeq_c4859	sodA	superoxide dismutase (Mn)	GO:0019430 - removal of superoxide radicals;GO:0006801 - superoxide metabolic process	36293.3	15.1474139680712	1.67406	0.587209	2.85088	0.00435982	0.0472946	1.32519
eschColi_CFT073_refSeq_c1415				0.36374	-1.45902007028121	2.10619	4.03812	0.521577	0.601965	NA	#VALUE!
eschColi_CFT073_refSeq_c1781				0.36374	-1.45902007028121	2.10619	4.03812	0.521577	0.601965	NA	#VALUE!
eschColi_CFT073_refSeq_c2202				0.36374	-1.45902007028121	2.10619	4.03812	0.521577	0.601965	NA	#VALUE!
eschColi_CFT073_refSeq_c4371				0.36374	-1.45902007028121	2.10619	4.03812	0.521577	0.601965	NA	#VALUE!
eschColi_CFT073_refSeq_c5044				0.36374	-1.45902007028121	2.10619	4.03812	0.521577	0.601965	NA	#VALUE!
eschColi_CFT073_refSeq_c4864	cpxR	DNA-binding transcriptional dual regulator CpxR	GO:0010810 - regulation of cell-substrate adhesion;GO:0045892 - negative regulation of DNA-templated transcription;GO:0045893 - positive regulation of DNA-templated transcription	11210.1	13.4525112625536	1.6729	0.2094	7.98905	1.35985e-15	1.38482e-13	12.8586
eschColi_CFT073_refSeq_c3054	c3054	Hypothetical protein	BP unknown	9177.57	13.1638968846572	1.66816	0.374811	4.45066	8.56052e-06	0.000213769	3.67006
eschColi_CFT073_refSeq_c1067	ldtD	L,D-transpeptidase LdtD	GO:0009252 - peptidoglycan biosynthetic process;GO:0036460 - cellular response to cell envelope stress;GO:0006974 - DNA damage response	13893.7	13.7621437764283	1.66063	0.532561	3.11819	0.00181966	0.0235847	1.62737
eschColi_CFT073_refSeq_c3172				1.91081	0.934184600767955	2.07475	1.61233	1.2868	0.198163	NA	#VALUE!
eschColi_CFT073_refSeq_c5257	hflX	ribosome rescue factor HflX	GO:0009408 - response to heat; GO:0072344 - rescue of stalled ribosome; GO:0032790 - ribosome disassembly	22804	14.4769990498546	1.65952	0.196952	8.426	3.57697e-17	4.05661e-15	14.3918
eschColi_CFT073_refSeq_c1778	pspD	phage shock protein D	GO:0009271 - phage shock	152.437	7.25206686478967	1.65687	0.406946	4.07148	4.67146e-05	0.00098357	3.00719
eschColi_CFT073_refSeq_c0482	sbmA	peptide antibiotic/peptide nucleic acid transporter	GO:0046677 - response to antibiotic; GO:0015833 - peptide transport	1288.46	10.3314297569005	1.64444	0.398228	4.12939	3.63719e-05	0.000789113	3.10286
eschColi_CFT073_refSeq_c3913	yhbW	putative luciferase-like monooxygenase YhbW	GO:0016491 - oxidoreductase activitY	2103.83	11.0388035746766	1.64161	0.367505	4.4669	7.93595e-06	0.000204126	3.6901
eschColi_CFT073_refSeq_c0578	hha	haemolysin expression-modulating protein Hha	GO:0010468 - regulation of gene expression	3427.63	11.7429951737314	1.63503	0.24362	6.7114	1.9277e-11	1.2024e-09	8.91995
eschColi_CFT073_refSeq_c1004	poxB	pyruvate oxidase	GO:0006090 - pyruvate metabolic process	15335.3	13.9045715525954	1.6333	0.39065	4.18098	2.9026e-05	0.000649506	3.18742
eschColi_CFT073_refSeq_c3784	ygiC	peptide—spermidine ligase YgiC	BP unknown	11625.4	13.504988507726	1.62384	0.384271	4.22578	2.38118e-05	0.000542561	3.26555
eschColi_CFT073_refSeq_c3023	c3023	Hypothetical protein	BP unknown	1142.25	10.157660740925	1.61667	0.550176	2.93845	0.00329855	0.0378385	1.42207
eschColi_CFT073_refSeq_c0734	ybeL	DUF1451 domain-containing protein YbeL	BP unknown	2883.21	11.4934604420542	1.59677	0.410755	3.88739	0.000101327	0.00192252	2.71613
eschColi_CFT073_refSeq_c3057	iscR	DNA-binding transcriptional dual regulator IscR	GO:0006355 - regulation of DNA-templated transcription	20680.3	14.3359708002853	1.58897	0.511457	3.10676	0.00189153	0.0242308	1.61563
eschColi_CFT073_refSeq_c3863	yhaJ	DNA-binding transcriptional activator YhaJ	GO:2000144 - positive regulation of DNA-templated transcription initiation	1712.73	10.7420797880157	1.58303	0.244581	6.47244	9.64336e-11	5.17423e-09	8.28615
eschColi_CFT073_refSeq_c4375	yiaG	putative DNA-binding transcriptional regulator YiaG	BP unknown	17473.8	14.0929024815075	1.57467	0.481828	3.26811	0.00108267	0.0154357	1.81147
eschColi_CFT073_refSeq_c4180	envZ	sensor histidine kinase EnvZ	GO:0007165 - signal transduction; GO:0016310 - phosphorylation; GO:0006970 - response to osmotic stress	4435.28	12.1148087271643	1.56992	0.486637	3.22605	0.00125509	0.0172532	1.76313
eschColi_CFT073_refSeq_c4760	c4760	Hypothetical protein	BP unknown	1597.15	10.6412809729064	1.56976	0.241283	6.50589	7.72328e-11	4.18904e-09	8.37789
eschColi_CFT073_refSeq_c3230	proV	glycine betaine ABC transporter ATP binding subunit ProV	GO:0089718 - amino acid import across plasma membrane; GO:1903804 - glycine import across plasma membrane; GO:0071470 - cellular response to osmotic stress	3458.55	11.7559521977365	1.56926	0.398674	3.9362	8.27826e-05	0.00162632	2.78879
eschColi_CFT073_refSeq_c1721	yciC	Hypothetical protein yciC	BP unknown	3386.62	11.7256307406271	1.55882	0.245174	6.358	2.04399e-10	1.06245e-08	7.97369
eschColi_CFT073_refSeq_c0189	hemL	glutamate-1-semialdehyde 2,1-aminomutase	GO:0006779 - porphyrin-containing compound biosynthetic process	24593.2	14.5859730584138	1.55056	0.250404	6.19225	5.9313e-10	2.84588e-08	7.54578
eschColi_CFT073_refSeq_c3056	iscS	cysteine desulfurase IscS	GO:0016226 - iron-sulfur cluster assembly; GO:0072348 - sulfur compound transport; GO:0016261 - selenocysteine catabolic process; GO:0002143 - tRNA wobble position uridine thiolation	38289.4	15.2246576397011	1.53723	0.395069	3.89106	9.98089e-05	0.00190094	2.72103
eschColi_CFT073_refSeq_c0744	ybeY	endoribonuclease YbeY	GO:0006364 - rRNA processing; GO:0042254 - ribosome biogenesis; GO:0009408 - response to heat	5361.09	12.388311789498	1.53691	0.265591	5.78675	7.17628e-09	2.98414e-07	6.52518
eschColi_CFT073_refSeq_c3611	c3611	Transposase insD for insertion element IS2A/D/F/H/I/K	BP unknown	1850.27	10.8535165033697	1.53504	0.219335	6.9986	2.58527e-12	1.86964e-10	9.72824
eschColi_CFT073_refSeq_c2002	tus	DNA replication terminus site-binding protein	GO:0071807 - replication fork arrest involved in DNA replication termination; GO:0006274 - DNA replication termination	981.374	9.93865886180113	1.52154	0.358125	4.24863	2.15086e-05	0.000496887	3.30374
eschColi_CFT073_refSeq_c0745	ybeZ	PhoH-like protein	BP unknown	13725.4	13.7445558176477	1.51964	0.253893	5.98533	2.1595e-09	9.88617e-08	7.00497
eschColi_CFT073_refSeq_c3217	ygaP	thiosulfate sulfurtransferase YgaP	BP unknown	1460.07	10.5118212150432	1.50876	0.214768	7.02505	2.13986e-12	1.59372e-10	9.79759
eschColi_CFT073_refSeq_c4390	bax	putative glycoside hydrolase Bax	BP unknown	9394.94	13.1976680831243	1.5019	0.515044	2.91606	0.00354485	0.0402934	1.39477
eschColi_CFT073_refSeq_c2735				3.02472	1.59679957616145	1.95464	1.92651	1.0146	0.310297	NA	#VALUE!
eschColi_CFT073_refSeq_c1720	ispZ	Probable intracellular septation protein	GO:0000917 - division septum assembly; GO:0007049 - cell cycle; GO:0090529 - cell septum assembly	2487.07	11.2802303694291	1.50181	0.267552	5.61316	1.98662e-08	7.86765e-07	6.10416
			f

## Sheet: NS
Gene Name	Gene ID	Base mean	log2(base mean)	Log2 (FC)	StdErr	Wald-Stats	P-value	P-adj	log10(P-adj)
eschColi_CFT073_refSeq_c0581		15465	13.9167	1.41149	0.163954	8.60904	7.37e-18	9.19e-16	15.0366
eschColi_CFT073_refSeq_c1012		21710.1	14.4061	1.2696	0.151479	8.38136	5.23e-17	5.8e-15	14.2364
eschColi_CFT073_refSeq_c3847		8332.36	13.0245	-1.49662	0.18403	-8.1325	4.21e-16	4.37e-14	13.3593
eschColi_CFT073_refSeq_c5359		1952.87	10.9314	1.43655	0.18838	7.62583	2.42e-14	2.2e-12	11.6576
eschColi_CFT073_refSeq_c1509		4233.36	12.0476	1.33455	0.184155	7.24691	4.26e-13	3.49e-11	10.4574
eschColi_CFT073_refSeq_c3933		1320.96	10.3674	1.34906	0.186712	7.22532	5e-13	4.02e-11	10.3954
eschColi_CFT073_refSeq_c0599		1357.13	10.4063	-1.30826	0.182657	-7.16239	7.93e-13	6.25e-11	10.204
eschColi_CFT073_refSeq_c0580		30767.9	14.9091	1.40759	0.204302	6.88974	5.59e-12	3.72e-10	9.4296
eschColi_CFT073_refSeq_c2033		33333.8	15.0247	1.49299	0.225126	6.63181	3.32e-11	1.97e-09	8.70557
eschColi_CFT073_refSeq_c2830		6418.41	12.648	1.41651	0.2158	6.564	5.24e-11	2.87e-09	8.54176
eschColi_CFT073_refSeq_c3955		3601.89	11.8145	1.10158	0.173105	6.36366	1.97e-10	1.03e-08	7.98515
eschColi_CFT073_refSeq_c0577		1990.42	10.9589	1.26858	0.202549	6.26304	3.78e-10	1.9e-08	7.72056
eschColi_CFT073_refSeq_c2842		3700.85	11.8536	-1.27843	0.205026	-6.23543	4.51e-10	2.23e-08	7.65249
eschColi_CFT073_refSeq_c0483		1687.57	10.7207	1.11564	0.190179	5.86624	4.46e-09	1.92e-07	6.71723
eschColi_CFT073_refSeq_c0924		10074.4	13.2984	1.42504	0.244268	5.83393	5.41e-09	2.31e-07	6.63659
eschColi_CFT073_refSeq_c0493		3155.55	11.6237	-1.32462	0.229159	-5.78036	7.45e-09	3.07e-07	6.5123
eschColi_CFT073_refSeq_c0517		12196.6	13.5742	0.946965	0.16817	5.63101	1.79e-08	7.15e-07	6.14559
eschColi_CFT073_refSeq_c3781		36623.7	15.1605	1.13524	0.208438	5.4464	5.14e-08	1.97e-06	5.70487
eschColi_CFT073_refSeq_c0752		3374.56	11.7205	1.07467	0.198431	5.41584	6.1e-08	2.32e-06	5.63382
eschColi_CFT073_refSeq_c3553		2375.33	11.2139	-1.0624	0.202611	-5.24356	1.58e-07	5.82e-06	5.23494
eschColi_CFT073_refSeq_c1330		3596.31	11.8123	1.12368	0.218778	5.13616	2.8e-07	1.02e-05	4.99083
eschColi_CFT073_refSeq_c3953		507.321	8.98676	0.908963	0.178428	5.09428	3.5e-07	1.24e-05	4.90696
eschColi_CFT073_refSeq_c4492		2219.16	11.1158	-0.72668	0.144206	-5.0392	4.67e-07	1.62e-05	4.79049
eschColi_CFT073_refSeq_c3819		17766.6	14.1169	1.46783	0.294518	4.98384	6.23e-07	2.12e-05	4.67449
eschColi_CFT073_refSeq_c3494		23637.9	14.5288	-1.26827	0.257069	-4.93356	8.07e-07	2.7e-05	4.56798
eschColi_CFT073_refSeq_c3529		1183.35	10.2087	-1.17761	0.239413	-4.91877	8.71e-07	2.88e-05	4.5409
eschColi_CFT073_refSeq_c1749		4201	12.0365	1.39028	0.287634	4.83349	1.34e-06	4.32e-05	4.36461
eschColi_CFT073_refSeq_c0155		10867.7	13.4078	-0.811323	0.168029	-4.82846	1.38e-06	4.4e-05	4.35643
eschColi_CFT073_refSeq_c0565		969.248	9.92072	1.18077	0.245302	4.81354	1.48e-06	4.65e-05	4.33222
eschColi_CFT073_refSeq_c3051		6508.12	12.668	1.07191	0.223198	4.80249	1.57e-06	4.89e-05	4.31093
eschColi_CFT073_refSeq_c5429		304.453	8.25008	-1.04832	0.218633	-4.7949	1.63e-06	5.04e-05	4.29718
eschColi_CFT073_refSeq_c2103		1586.27	10.6314	-1.10472	0.230538	-4.79192	1.65e-06	5.09e-05	4.29343
eschColi_CFT073_refSeq_c2538		623.347	9.28389	1.31353	0.277049	4.74116	2.13e-06	6.39e-05	4.19464
eschColi_CFT073_refSeq_c2634		5012.38	12.2913	1.36198	0.287575	4.73608	2.18e-06	6.51e-05	4.18638
eschColi_CFT073_refSeq_c0685		885.562	9.79045	-0.79304	0.167702	-4.72888	2.26e-06	6.71e-05	4.17355
eschColi_CFT073_refSeq_c0554		40637.1	15.3105	1.23052	0.261432	4.70685	2.52e-06	7.43e-05	4.12912
eschColi_CFT073_refSeq_c2471		453.955	8.82641	-1.34183	0.28603	-4.69123	2.72e-06	7.92e-05	4.10102
eschColi_CFT073_refSeq_c2843		2451.6	11.2595	-0.717188	0.153124	-4.6837	2.82e-06	8.13e-05	4.09008
eschColi_CFT073_refSeq_c3820		16870.9	14.0422	1.38383	0.29593	4.67622	2.92e-06	8.38e-05	4.07676
eschColi_CFT073_refSeq_c4788		1015.27	9.98764	1.48851	0.318938	4.66708	3.06e-06	8.71e-05	4.05991
eschColi_CFT073_refSeq_c0115		2898.81	11.5012	0.850059	0.184197	4.61495	3.93e-06	0.000108398	3.96498
eschColi_CFT073_refSeq_c5254		3947.61	11.9468	0.705276	0.153376	4.59834	4.26e-06	0.000116126	3.93507
eschColi_CFT073_refSeq_c0057		1183.06	10.2083	-0.824389	0.180834	-4.55883	5.14e-06	0.00013875	3.85777
eschColi_CFT073_refSeq_c1701		130763	16.9966	1.21536	0.267553	4.5425	5.56e-06	0.000147553	3.83105
eschColi_CFT073_refSeq_c2997		1404.43	10.4558	1.48598	0.330196	4.5003	6.79e-06	0.000177283	3.75133
eschColi_CFT073_refSeq_c0553		29355.2	14.8413	1.41048	0.31422	4.48882	7.16e-06	0.000186138	3.73017
eschColi_CFT073_refSeq_c3083		911.443	9.83201	0.85539	0.191389	4.46937	7.84e-06	0.00020283	3.69287
eschColi_CFT073_refSeq_c0788		2941.36	11.5223	0.794346	0.178027	4.46194	8.12e-06	0.000207845	3.68226
eschColi_CFT073_refSeq_c2116		77971.8	16.2507	0.638919	0.144762	4.41357	1.02e-05	0.000247504	3.60642
eschColi_CFT073_refSeq_c1222		75.4914	6.23824	-1.43594	0.328674	-4.36889	1.25e-05	0.00029959	3.52347
eschColi_CFT073_refSeq_c4364		682.729	9.41517	1.35006	0.311051	4.34032	1.42e-05	0.00033969	3.46892
eschColi_CFT073_refSeq_c2679		158.599	7.30924	-1.32059	0.30826	-4.284	1.84e-05	0.000432059	3.36446
eschColi_CFT073_refSeq_c2649		126.384	6.98167	-1.36202	0.31997	-4.25672	2.07e-05	0.000483726	3.3154
eschColi_CFT073_refSeq_c1974		5718.87	12.4815	1.01988	0.239981	4.24985	2.14e-05	0.000496487	3.30409
eschColi_CFT073_refSeq_c3352		558.832	9.12627	0.894443	0.210683	4.24544	2.18e-05	0.000501673	3.29958
eschColi_CFT073_refSeq_c1037		1241.1	10.2774	-1.33959	0.31798	-4.21281	2.52e-05	0.000572068	3.24255
eschColi_CFT073_refSeq_c2889		1775.26	10.7938	-0.922003	0.219153	-4.20712	2.59e-05	0.000584012	3.23358
eschColi_CFT073_refSeq_c3904		4380.19	12.0968	0.745826	0.178823	4.17075	3.04e-05	0.000676325	3.16984
eschColi_CFT073_refSeq_c3950		2109.08	11.0424	1.34056	0.321707	4.16704	3.09e-05	0.000684368	3.16471
eschColi_CFT073_refSeq_c0374		3324.83	11.6991	-1.08123	0.260291	-4.15393	3.27e-05	0.000721584	3.14171
eschColi_CFT073_refSeq_c0984		1190.73	10.2176	1.15043	0.277708	4.14258	3.43e-05	0.00075492	3.1221
eschColi_CFT073_refSeq_c5245		3616.09	11.8202	1.47945	0.357738	4.13558	3.54e-05	0.000771501	3.11266
eschColi_CFT073_refSeq_c0290		3795.92	11.8902	0.676475	0.163864	4.12827	3.66e-05	0.000789551	3.10262
eschColi_CFT073_refSeq_c2055		8465.71	13.0474	-0.947152	0.230671	-4.10607	4.02e-05	0.000861896	3.06454
eschColi_CFT073_refSeq_c1756		4275.79	12.062	1.11072	0.271228	4.09515	4.22e-05	0.000899679	3.04591
eschColi_CFT073_refSeq_c3052		1653.52	10.6913	1.06389	0.262182	4.05784	4.95e-05	0.00103844	2.98362
eschColi_CFT073_refSeq_c0985		1482.34	10.5337	1.09327	0.270803	4.03716	5.41e-05	0.00112055	2.95057
eschColi_CFT073_refSeq_c1744		567.865	9.1494	-1.18746	0.294574	-4.0311	5.55e-05	0.00114475	2.94129
eschColi_CFT073_refSeq_c1508		6195.66	12.597	1.43789	0.358474	4.01114	6.04e-05	0.00123074	2.90983
eschColi_CFT073_refSeq_c0564		839.154	9.71279	1.07028	0.267835	3.99604	6.44e-05	0.00130128	2.88563
eschColi_CFT073_refSeq_c5081		3585.68	11.808	-1.14627	0.288621	-3.97155	7.14e-05	0.00141957	2.84784
eschColi_CFT073_refSeq_c0566		681.63	9.41284	1.2059	0.304824	3.95606	7.62e-05	0.00150284	2.82309
eschColi_CFT073_refSeq_c2893		718.043	9.48793	-1.26567	0.32449	-3.9005	9.6e-05	0.00185233	2.73228
eschColi_CFT073_refSeq_c4289		114.765	6.84255	-0.959388	0.245989	-3.90013	9.61e-05	0.00185233	2.73228
eschColi_CFT073_refSeq_c5367		140.127	7.13059	-1.40928	0.361313	-3.90043	9.6e-05	0.00185233	2.73228
eschColi_CFT073_refSeq_c1170		169.295	7.4034	-1.05965	0.271969	-3.89621	9.77e-05	0.00186812	2.7286
eschColi_CFT073_refSeq_c4692		6712.66	12.7127	-0.905567	0.233602	-3.87654	0.000105952	0.00200266	2.69839
eschColi_CFT073_refSeq_c0820		20487.5	14.3225	-0.864326	0.223141	-3.87345	0.000107304	0.00201898	2.69487
eschColi_CFT073_refSeq_c1719		791.468	9.62839	-1.06971	0.277968	-3.84831	0.000118936	0.00221453	2.65472
eschColi_CFT073_refSeq_c4265		6306.55	12.6226	0.855242	0.22253	3.84326	0.000121408	0.00225215	2.6474
eschColi_CFT073_refSeq_c5243		633.857	9.30801	-0.901165	0.236825	-3.8052	0.00014169	0.00260898	2.58353
eschColi_CFT073_refSeq_c4170		1461.68	10.5134	0.821634	0.21625	3.79946	0.000145011	0.00265057	2.57666
eschColi_CFT073_refSeq_c5118		2668.96	11.3821	0.943662	0.248706	3.79429	0.000148068	0.00269656	2.56919
eschColi_CFT073_refSeq_c3984		26167.1	14.6755	-0.72695	0.191956	-3.78706	0.00015244	0.00275607	2.55971
eschColi_CFT073_refSeq_c2387		1366.56	10.4163	0.695602	0.184496	3.77029	0.00016306	0.00291638	2.53516
eschColi_CFT073_refSeq_c5438		6149.69	12.5863	1.41309	0.374771	3.77055	0.00016289	0.00291638	2.53516
eschColi_CFT073_refSeq_c3050		1689.79	10.7226	0.871559	0.233623	3.73063	0.000191003	0.00340395	2.46802
eschColi_CFT073_refSeq_c1895		616.809	9.26868	1.24618	0.335051	3.71937	0.000199718	0.00353401	2.45173
eschColi_CFT073_refSeq_c0215		14859.2	13.8591	-1.25053	0.336896	-3.71191	0.000205701	0.00362702	2.44045
eschColi_CFT073_refSeq_c4086		27672.5	14.7562	-1.03635	0.279443	-3.70862	0.000208392	0.00366154	2.43634
eschColi_CFT073_refSeq_c2791		1425.07	10.4768	-0.998018	0.269291	-3.7061	0.000210478	0.00368521	2.43354
eschColi_CFT073_refSeq_c0582		1823.74	10.8327	0.724482	0.196622	3.68465	0.000229017	0.00399579	2.3984
eschColi_CFT073_refSeq_c0713		379.7	8.56871	0.958798	0.265544	3.61069	0.00030538	0.00527283	2.27796
eschColi_CFT073_refSeq_c0603		2256.91	11.1401	1.42064	0.393618	3.6092	0.000307146	0.00528503	2.27695
eschColi_CFT073_refSeq_c3954		800.759	9.64522	0.787168	0.21884	3.59701	0.000321901	0.00550311	2.25939
eschColi_CFT073_refSeq_c1014		741.434	9.53418	-1.00401	0.280383	-3.58087	0.000342458	0.00579381	2.23704
eschColi_CFT073_refSeq_c2349		591.113	9.20729	-0.83874	0.234231	-3.58082	0.00034252	0.00579381	2.23704
eschColi_CFT073_refSeq_c1320		2115.79	11.047	1.26959	0.355949	3.56677	0.000361415	0.00609277	2.21518
eschColi_CFT073_refSeq_c0066		14382.4	13.812	0.789249	0.221443	3.56412	0.00036508	0.00611325	2.21373
eschColi_CFT073_refSeq_c0506		1450.64	10.5025	0.634116	0.177903	3.56439	0.000364701	0.00611325	2.21373
eschColi_CFT073_refSeq_c1748		2962.54	11.5326	1.24499	0.34989	3.55822	0.00037338	0.00623133	2.20542
eschColi_CFT073_refSeq_c2281		1297.83	10.3419	0.814533	0.230623	3.53188	0.000412622	0.00684047	2.16491
eschColi_CFT073_refSeq_c3549		365.669	8.51439	0.89458	0.254091	3.52071	0.000430398	0.00709007	2.14935
eschColi_CFT073_refSeq_c4092		60747.9	15.8905	-1.06593	0.302785	-3.5204	0.00043089	0.00709007	2.14935
eschColi_CFT073_refSeq_c4191		12255.2	13.5811	0.987225	0.280481	3.51976	0.00043194	0.00709007	2.14935
eschColi_CFT073_refSeq_c3048		2474.32	11.2728	1.00923	0.28725	3.51342	0.000442384	0.00721403	2.14182
eschColi_CFT073_refSeq_c4296		496.703	8.95624	1.21819	0.347635	3.50422	0.000457943	0.00744344	2.12823
eschColi_CFT073_refSeq_c1247		3498.31	11.7724	-0.702351	0.201197	-3.49086	0.000481467	0.0078004	2.10788
eschColi_CFT073_refSeq_c1506		247.872	7.95345	1.34196	0.38496	3.48598	0.000490336	0.00791837	2.10136
eschColi_CFT073_refSeq_c0370		4895.75	12.2573	-1.17737	0.338236	-3.4809	0.000499734	0.0080441	2.09452
eschColi_CFT073_refSeq_c0117		133.878	7.06477	1.02926	0.297819	3.45598	0.00054829	0.00874111	2.05843
eschColi_CFT073_refSeq_c0900		112055	16.7739	1.4301	0.41418	3.45284	0.000554718	0.00881542	2.05476
eschColi_CFT073_refSeq_c0168		86.0475	6.42706	-0.903099	0.26211	-3.44549	0.000570017	0.00900519	2.04551
eschColi_CFT073_refSeq_c5360		21440.3	14.388	0.481873	0.140301	3.43456	0.000593514	0.0093427	2.02953
eschColi_CFT073_refSeq_c0893		970.487	9.92256	0.824828	0.24177	3.41162	0.000645791	0.0101336	1.99423
eschColi_CFT073_refSeq_c4067		35357.4	15.1097	-0.838862	0.248365	-3.37754	0.000731386	0.0112862	1.94745
eschColi_CFT073_refSeq_c5045		700.077	9.45137	-1.00639	0.298014	-3.377	0.000732811	0.0112862	1.94745
eschColi_CFT073_refSeq_c1985		2525.63	11.3024	0.756209	0.22403	3.37548	0.000736866	0.0113137	1.94639
eschColi_CFT073_refSeq_c0830		5704.2	12.4778	-0.490178	0.145444	-3.37022	0.00075107	0.0114964	1.93944
eschColi_CFT073_refSeq_c3985		47276.5	15.5288	-0.773692	0.229846	-3.36613	0.000762308	0.0116328	1.93432
eschColi_CFT073_refSeq_c3937		14639.4	13.8376	1.24993	0.372338	3.35697	0.000788023	0.0119521	1.92256
eschColi_CFT073_refSeq_c2194		262.357	8.03539	-1.3318	0.397438	-3.35097	0.000805299	0.0121771	1.91446
eschColi_CFT073_refSeq_c3126		1288.92	10.3319	0.778236	0.233015	3.33985	0.000838248	0.012637	1.89836
eschColi_CFT073_refSeq_c1722		180.018	7.49199	-1.08208	0.3247	-3.33256	0.000860513	0.0128562	1.89089
eschColi_CFT073_refSeq_c3574		1274.46	10.3157	-0.841754	0.252537	-3.33319	0.000858569	0.0128562	1.89089
eschColi_CFT073_refSeq_c4084		67086.8	16.0337	-0.935845	0.281346	-3.32631	0.000880026	0.0130694	1.88374
eschColi_CFT073_refSeq_c4217		8911.92	13.1215	0.913462	0.276342	3.30555	0.000947906	0.0139386	1.85578
eschColi_CFT073_refSeq_c4675		836.586	9.70837	-0.782808	0.236855	-3.30501	0.000949727	0.0139386	1.85578
eschColi_CFT073_refSeq_c0877		2508.66	11.2927	0.704586	0.213376	3.30209	0.000959688	0.0140435	1.85252
eschColi_CFT073_refSeq_c1331		7995.62	12.965	1.23448	0.374238	3.29865	0.000971497	0.0141748	1.84848
eschColi_CFT073_refSeq_c0448		154.646	7.27283	-1.06671	0.323478	-3.29762	0.000975064	0.0141853	1.84816
eschColi_CFT073_refSeq_c1028		1453.82	10.5056	0.585724	0.178169	3.28746	0.00101096	0.0146223	1.83498
eschColi_CFT073_refSeq_c3011		3789.99	11.888	0.68586	0.209272	3.27736	0.00104782	0.0151116	1.82069
eschColi_CFT073_refSeq_c4636		2390.32	11.223	0.773835	0.236412	3.27324	0.00106321	0.0152894	1.81561
eschColi_CFT073_refSeq_c4465		1558.97	10.6064	-0.990333	0.303441	-3.26367	0.00109978	0.0156351	1.8059
eschColi_CFT073_refSeq_c3569		1420.99	10.4727	-1.22649	0.376091	-3.26114	0.00110963	0.0157303	1.80326
eschColi_CFT073_refSeq_c0753		3316.93	11.6956	0.773629	0.237366	3.25923	0.00111716	0.0157922	1.80156
eschColi_CFT073_refSeq_c1886		403.631	8.65689	-0.613652	0.18877	-3.25079	0.00115086	0.0162092	1.79024
eschColi_CFT073_refSeq_c3981		3105.15	11.6004	0.475243	0.146265	3.24919	0.00115734	0.0162223	1.78989
eschColi_CFT073_refSeq_c4538		158.978	7.31268	-0.82787	0.255247	-3.24341	0.00118107	0.0164624	1.78351
eschColi_CFT073_refSeq_c4254		27233.4	14.7331	1.39429	0.430089	3.24187	0.00118746	0.0165054	1.78237
eschColi_CFT073_refSeq_c4630		2082.08	11.0238	-0.593352	0.183297	-3.2371	0.0012075	0.016691	1.77752
eschColi_CFT073_refSeq_c4717		2164.05	11.0795	-1.22666	0.380512	-3.2237	0.00126547	0.017348	1.76075
eschColi_CFT073_refSeq_c1951		877.469	9.7772	0.681898	0.212096	3.21504	0.00130426	0.0178308	1.74883
eschColi_CFT073_refSeq_c2205		1070.43	10.064	-0.628962	0.19605	-3.20817	0.00133584	0.0182126	1.73963
eschColi_CFT073_refSeq_c4642		111.821	6.80505	-0.965195	0.301221	-3.20428	0.00135401	0.0184101	1.73494
eschColi_CFT073_refSeq_c5201		272.708	8.09121	-0.792238	0.248904	-3.18291	0.00145802	0.0197704	1.70398
eschColi_CFT073_refSeq_c1139		2069.55	11.0151	0.946139	0.298016	3.17479	0.00149943	0.0202221	1.69417
eschColi_CFT073_refSeq_c0771		7384.69	12.8503	0.825769	0.261278	3.1605	0.00157499	0.0210703	1.67633
eschColi_CFT073_refSeq_c1269		2794.49	11.4484	-0.692423	0.219064	-3.16082	0.00157325	0.0210703	1.67633
eschColi_CFT073_refSeq_c3573		1106.51	10.1118	-1.26158	0.39998	-3.1541	0.00160996	0.0214805	1.66796
eschColi_CFT073_refSeq_c2636		148.395	7.2133	-0.810216	0.257095	-3.15143	0.00162474	0.0215623	1.6663
eschColi_CFT073_refSeq_c4807		345.047	8.43065	-1.09255	0.34663	-3.15191	0.00162207	0.0215623	1.6663
eschColi_CFT073_refSeq_c5292		31510.9	14.9436	-1.29028	0.40989	-3.14787	0.00164462	0.0217683	1.66217
eschColi_CFT073_refSeq_c1259		174.773	7.44934	-1.21451	0.386091	-3.14565	0.00165716	0.0218762	1.66003
eschColi_CFT073_refSeq_c4511		1106.4	10.1117	-0.702363	0.223498	-3.14259	0.00167461	0.0220484	1.65662
eschColi_CFT073_refSeq_c5113		3069.67	11.5839	0.602249	0.192382	3.13048	0.00174523	0.0227976	1.64211
eschColi_CFT073_refSeq_c0464		1376.67	10.427	1.09988	0.352113	3.12366	0.00178619	0.0232111	1.6343
eschColi_CFT073_refSeq_c2401		128.098	7.0011	-0.867622	0.278617	-3.11403	0.00184551	0.0238578	1.62237
eschColi_CFT073_refSeq_c0381		337.388	8.39826	-1.08727	0.349331	-3.11243	0.00185554	0.0239255	1.62114
eschColi_CFT073_refSeq_c3524		15387.4	13.9095	-1.06806	0.343647	-3.10802	0.00188343	0.0242224	1.61578
eschColi_CFT073_refSeq_c5119		5013.05	12.2915	0.996718	0.320859	3.1064	0.00189379	0.0242308	1.61563
eschColi_CFT073_refSeq_c0525		3651.42	11.8342	0.806798	0.260187	3.10084	0.00192973	0.0245647	1.60969
eschColi_CFT073_refSeq_c5117		3092.58	11.5946	1.0222	0.329602	3.10132	0.00192662	0.0245647	1.60969
eschColi_CFT073_refSeq_c1996		2255.19	11.139	-0.691216	0.223392	-3.09418	0.00197359	0.0249954	1.60214
eschColi_CFT073_refSeq_c3857		5957.97	12.5406	0.97728	0.315824	3.09438	0.00197224	0.0249954	1.60214
eschColi_CFT073_refSeq_c4478		2754.27	11.4275	0.63565	0.206045	3.085	0.00203554	0.0257147	1.58982
eschColi_CFT073_refSeq_c2474		55.6473	5.79824	-1.1259	0.365561	-3.07992	0.00207054	0.0260514	1.58417
eschColi_CFT073_refSeq_c5410		269.205	8.07256	-1.44507	0.469237	-3.07962	0.00207263	0.0260514	1.58417
eschColi_CFT073_refSeq_c1960		133.037	7.05569	-0.975445	0.317128	-3.07587	0.00209888	0.0263151	1.5798
eschColi_CFT073_refSeq_c1442		89.019	6.47604	-1.40759	0.457943	-3.07372	0.00211409	0.0264394	1.57775
eschColi_CFT073_refSeq_c4926		3206.32	11.6467	0.700329	0.228177	3.06923	0.00214611	0.0267059	1.57339
eschColi_CFT073_refSeq_c4138		8004.1	12.9665	1.1667	0.381033	3.06194	0.00219908	0.0272294	1.56496
eschColi_CFT073_refSeq_c2822		1123.3	10.1335	-1.42026	0.464151	-3.05991	0.00221406	0.027347	1.56309
eschColi_CFT073_refSeq_c1418		1097.9	10.1005	1.43128	0.469029	3.05157	0.00227645	0.0280481	1.5521
eschColi_CFT073_refSeq_c2710		2505.93	11.2911	1.06758	0.350509	3.0458	0.00232059	0.0284514	1.5459
eschColi_CFT073_refSeq_c1481		277.58	8.11676	0.697481	0.229174	3.04346	0.00233877	0.028604	1.54357
eschColi_CFT073_refSeq_c2228		427.032	8.7382	-1.32682	0.436277	-3.04122	0.0023562	0.0287467	1.54141
eschColi_CFT073_refSeq_c4508		78.4006	6.29279	-1.06833	0.351502	-3.03933	0.00237106	0.0288576	1.53974
eschColi_CFT073_refSeq_c2285		952.473	9.89553	-0.47345	0.155855	-3.03777	0.00238336	0.0289367	1.53855
eschColi_CFT073_refSeq_c3405		125.742	6.97432	-0.927798	0.30634	-3.02865	0.00245647	0.0297335	1.52675
eschColi_CFT073_refSeq_c4212		104.069	6.70139	-0.770628	0.254492	-3.02811	0.00246091	0.0297335	1.52675
eschColi_CFT073_refSeq_c0876		709.223	9.4701	0.881846	0.291879	3.02127	0.00251715	0.0303396	1.51799
eschColi_CFT073_refSeq_c3128		24060.3	14.5544	-0.847442	0.280841	-3.01752	0.00254855	0.0305703	1.5147
eschColi_CFT073_refSeq_c4698		900.128	9.81399	-0.563909	0.186994	-3.01566	0.00256424	0.0306848	1.51308
eschColi_CFT073_refSeq_c3619		3252.75	11.6674	-0.64973	0.215814	-3.0106	0.00260735	0.031126	1.50688
eschColi_CFT073_refSeq_c3658		3302.83	11.6895	0.983884	0.327374	3.00538	0.00265252	0.0315897	1.50045
eschColi_CFT073_refSeq_c0056		384.188	8.58567	-0.767046	0.255567	-3.00135	0.00268783	0.031934	1.49575
eschColi_CFT073_refSeq_c2333		3037.35	11.5686	-0.59796	0.199412	-2.99861	0.00271216	0.0321465	1.49287
eschColi_CFT073_refSeq_c2089		289.749	8.17866	-0.896403	0.299284	-2.99516	0.00274305	0.0324356	1.48898
eschColi_CFT073_refSeq_c3325		192.895	7.59167	1.29706	0.433373	2.99295	0.00276297	0.0325939	1.48686
eschColi_CFT073_refSeq_c4109		1373.96	10.4241	-0.689438	0.231276	-2.98102	0.00287294	0.0336525	1.47298
eschColi_CFT073_refSeq_c0418		97.9839	6.61447	-1.25326	0.421016	-2.97675	0.00291321	0.0339591	1.46904
eschColi_CFT073_refSeq_c2265		14961	13.8689	0.644825	0.216669	2.97609	0.00291953	0.0339591	1.46904
eschColi_CFT073_refSeq_c2284		1123.53	10.1338	-0.658003	0.221095	-2.97611	0.00291929	0.0339591	1.46904
eschColi_CFT073_refSeq_c3482		3093.95	11.5952	0.692187	0.233369	2.96606	0.00301639	0.0349229	1.45689
eschColi_CFT073_refSeq_c0867		656.243	9.35809	1.20885	0.409095	2.95493	0.00312744	0.0361248	1.44219
eschColi_CFT073_refSeq_c4927		982.844	9.94082	0.617268	0.209442	2.94721	0.00320656	0.0369532	1.43235
eschColi_CFT073_refSeq_c0067		23887.1	14.5439	0.437387	0.148549	2.9444	0.00323583	0.0372045	1.4294
eschColi_CFT073_refSeq_c3876		41.2902	5.36773	-1.12063	0.382213	-2.93196	0.00336828	0.0385498	1.41398
eschColi_CFT073_refSeq_c0807		132.674	7.05174	-0.752845	0.257676	-2.92167	0.00348162	0.0397558	1.4006
eschColi_CFT073_refSeq_c1810		335.866	8.39174	-0.550597	0.188665	-2.91838	0.00351856	0.0400859	1.39701
eschColi_CFT073_refSeq_c0516		9964.29	13.2826	1.16635	0.400477	2.91241	0.00358648	0.0406739	1.39068
eschColi_CFT073_refSeq_c2905		85.4258	6.4166	-1.01153	0.34809	-2.90593	0.0036616	0.0414317	1.38267
eschColi_CFT073_refSeq_c3634		281.777	8.13841	-1.10309	0.38031	-2.90051	0.00372562	0.0420607	1.37612
eschColi_CFT073_refSeq_c4597		89.2942	6.48049	-0.943085	0.32564	-2.8961	0.00377835	0.0425597	1.371
eschColi_CFT073_refSeq_c3858		4318.82	12.0764	1.00778	0.349103	2.88678	0.00389206	0.0437418	1.3591
eschColi_CFT073_refSeq_c4274		833.769	9.7035	-0.887671	0.307583	-2.88595	0.00390231	0.0437585	1.35894
eschColi_CFT073_refSeq_c4181		9166.71	13.1622	0.958016	0.332217	2.88371	0.00393023	0.0439728	1.35682
eschColi_CFT073_refSeq_c1299		397.753	8.63573	-1.01773	0.353823	-2.87639	0.0040225	0.0447044	1.34965
eschColi_CFT073_refSeq_c2229		436.364	8.76939	-1.01161	0.351609	-2.87708	0.00401371	0.0447044	1.34965
eschColi_CFT073_refSeq_c1205		881.148	9.78324	-0.939381	0.326949	-2.87317	0.00406369	0.0449619	1.34716
eschColi_CFT073_refSeq_c0456		1521.35	10.5711	-0.482385	0.168009	-2.87118	0.00408939	0.0450899	1.34592
eschColi_CFT073_refSeq_c4485		53.4243	5.73943	-0.923744	0.321763	-2.87088	0.00409333	0.0450899	1.34592
eschColi_CFT073_refSeq_c1630		54.4477	5.7668	-1.20976	0.423063	-2.85953	0.00424272	0.0465301	1.33227
eschColi_CFT073_refSeq_c1593		98.4615	6.62149	-1.14379	0.400543	-2.85559	0.00429573	0.0469052	1.32878
eschColi_CFT073_refSeq_c1617		118.085	6.88368	1.35939	0.476454	2.85313	0.00432909	0.0471662	1.32637
eschColi_CFT073_refSeq_c1897		254.201	7.98982	1.04708	0.367244	2.85119	0.00435563	0.0472946	1.32519
eschColi_CFT073_refSeq_c3473		2376	11.2143	0.606205	0.21303	2.84563	0.00443235	0.047977	1.31897
eschColi_CFT073_refSeq_c3550		660.189	9.36673	1.48407	0.524171	2.83127	0.00463636	0.0499686	1.3013
eschColi_CFT073_refSeq_c5362		2582.33	11.3345	0.507004	0.179323	2.82732	0.00469395	0.0504802	1.29688
eschColi_CFT073_refSeq_c3216		546.842	9.09498	1.18366	0.420238	2.81663	0.00485302	0.0520786	1.28334
eschColi_CFT073_refSeq_c4216		7753.86	12.9207	0.948499	0.337285	2.81216	0.00492106	0.0526954	1.27823
eschColi_CFT073_refSeq_c0282		346.65	8.43734	-0.89341	0.317954	-2.80987	0.00495608	0.0529568	1.27608
eschColi_CFT073_refSeq_c0878		2259.32	11.1417	0.95263	0.339243	2.8081	0.0049834	0.053135	1.27462
eschColi_CFT073_refSeq_c0998		5822.06	12.5073	0.785852	0.280353	2.80308	0.00506174	0.0538552	1.26877
eschColi_CFT073_refSeq_c3350		1487.15	10.5383	0.563757	0.201444	2.79858	0.00513284	0.0544954	1.26364
eschColi_CFT073_refSeq_c5131		1883.03	10.8788	0.5493	0.196675	2.79294	0.0052232	0.0553371	1.25698
eschColi_CFT073_refSeq_c4340		373.957	8.54673	-1.09925	0.39442	-2.787	0.00531985	0.0561227	1.25086
eschColi_CFT073_refSeq_c5041		55.1097	5.78423	-1.0058	0.361366	-2.78333	0.00538042	0.0565227	1.24778
eschColi_CFT073_refSeq_c0826		4044.69	11.9818	-0.880041	0.316465	-2.78085	0.00542163	0.0567168	1.24629
eschColi_CFT073_refSeq_c3856		5911.06	12.5292	0.996378	0.359612	2.7707	0.00559358	0.0583932	1.23364
eschColi_CFT073_refSeq_c1973		5419.86	12.404	1.05597	0.381329	2.76919	0.00561951	0.0584195	1.23344
eschColi_CFT073_refSeq_c2443		1931.15	10.9152	-0.520661	0.188354	-2.76426	0.00570519	0.0588356	1.23036
eschColi_CFT073_refSeq_c3358		158.691	7.31007	-0.904292	0.327147	-2.76417	0.0057067	0.0588356	1.23036
eschColi_CFT073_refSeq_c3963		5727.49	12.4837	1.15397	0.417335	2.7651	0.00569052	0.0588356	1.23036
eschColi_CFT073_refSeq_c4062		19904.8	14.2808	-0.740464	0.268433	-2.75847	0.00580721	0.0594217	1.22606
eschColi_CFT073_refSeq_c4215		14112.2	13.7847	0.964478	0.349546	2.75923	0.00579374	0.0594217	1.22606
eschColi_CFT073_refSeq_c3479		6727.96	12.716	0.642158	0.233255	2.75303	0.00590465	0.060254	1.22001
eschColi_CFT073_refSeq_c1271		83.5138	6.38394	-1.36054	0.495592	-2.74527	0.00604603	0.0614454	1.21151
eschColi_CFT073_refSeq_c0071		3391.42	11.7277	0.502608	0.183416	2.74027	0.00613891	0.0621362	1.20666
eschColi_CFT073_refSeq_c1849		11519.7	13.4918	1.23784	0.451683	2.74051	0.00613442	0.0621362	1.20666
eschColi_CFT073_refSeq_c1105		1433.47	10.4853	-1.04588	0.382148	-2.73686	0.00620292	0.062657	1.20303
eschColi_CFT073_refSeq_c3530		141.776	7.14747	-0.832072	0.305214	-2.72619	0.00640698	0.0644573	1.19073
eschColi_CFT073_refSeq_c3150		1408.27	10.4597	-0.493507	0.181098	-2.72508	0.00642865	0.0645452	1.19014
eschColi_CFT073_refSeq_c2689		2530.91	11.3054	1.43887	0.528221	2.724	0.00644965	0.064626	1.18959
eschColi_CFT073_refSeq_c2694		2656.52	11.3753	0.881358	0.323791	2.722	0.00648885	0.0648885	1.18783
eschColi_CFT073_refSeq_c0925		3030.06	11.5651	0.726227	0.266928	2.72069	0.00651462	0.0649475	1.18744
eschColi_CFT073_refSeq_c4873		349.092	8.44746	-0.915417	0.336584	-2.71973	0.00653351	0.0649475	1.18744
eschColi_CFT073_refSeq_c3805		3792.82	11.8891	1.01388	0.373314	2.71589	0.00660971	0.0655715	1.18329
eschColi_CFT073_refSeq_c2907		131.796	7.04216	-0.786098	0.289566	-2.71474	0.00663269	0.0656689	1.18264
eschColi_CFT073_refSeq_c2189		1445.68	10.4975	0.780764	0.288158	2.7095	0.00673846	0.0663214	1.17835
eschColi_CFT073_refSeq_c5204		839.553	9.71348	-0.589436	0.217509	-2.70994	0.00672961	0.0663214	1.17835
eschColi_CFT073_refSeq_c1745		8864.55	13.1138	1.43584	0.531517	2.7014	0.00690481	0.0676916	1.16947
eschColi_CFT073_refSeq_c2902		70.9948	6.14964	-0.934289	0.345824	-2.70163	0.00689999	0.0676916	1.16947
eschColi_CFT073_refSeq_c4114		12621.1	13.6236	-0.890223	0.330263	-2.6955	0.0070284	0.0687681	1.16261
eschColi_CFT073_refSeq_c1026		29436.3	14.8453	-0.709265	0.263419	-2.69254	0.00709096	0.0692444	1.15962
eschColi_CFT073_refSeq_c0674		651.523	9.34767	-1.14301	0.424907	-2.69003	0.00714457	0.0696316	1.15719
eschColi_CFT073_refSeq_c0307		1212.35	10.2436	-0.706833	0.263309	-2.68442	0.0072656	0.0705357	1.15159
eschColi_CFT073_refSeq_c2162		11561.9	13.4971	-0.767249	0.286068	-2.68205	0.00731728	0.0708995	1.14936
eschColi_CFT073_refSeq_c0142		62263.5	15.9261	1.44951	0.541903	2.67484	0.00747648	0.0720294	1.14249
eschColi_CFT073_refSeq_c0865		1302.7	10.3473	1.12921	0.422369	2.67352	0.00750607	0.0720294	1.14249
eschColi_CFT073_refSeq_c2377		445.121	8.79805	-0.570144	0.213201	-2.6742	0.0074907	0.0720294	1.14249
eschColi_CFT073_refSeq_c3744		920.572	9.84639	0.896032	0.335085	2.67405	0.00749424	0.0720294	1.14249
eschColi_CFT073_refSeq_c1202		1602.17	10.6458	-0.365851	0.136946	-2.67149	0.00755146	0.0723259	1.14071
eschColi_CFT073_refSeq_c2821		1593.01	10.6375	-1.43494	0.538403	-2.66517	0.00769492	0.0735587	1.13337
eschColi_CFT073_refSeq_c2484		847.09	9.72637	-0.781178	0.293277	-2.66362	0.00773042	0.0737568	1.1322
eschColi_CFT073_refSeq_c3849		499.464	8.96424	0.413187	0.155455	2.65792	0.00786245	0.0747307	1.1265
eschColi_CFT073_refSeq_c4593		286.625	8.16302	-0.979015	0.368539	-2.65647	0.00789625	0.0749093	1.12546
eschColi_CFT073_refSeq_c0167		72.6235	6.18236	-0.748368	0.282089	-2.65295	0.00797915	0.0751436	1.12411
eschColi_CFT073_refSeq_c1321		1310.84	10.3563	-0.693561	0.261438	-2.65286	0.00798118	0.0751436	1.12411
eschColi_CFT073_refSeq_c3408		103.614	6.69508	-0.873807	0.329323	-2.65334	0.0079699	0.0751436	1.12411
eschColi_CFT073_refSeq_c3825		516.509	9.01265	0.823609	0.310375	2.6536	0.0079639	0.0751436	1.12411
eschColi_CFT073_refSeq_c1118		115.924	6.85704	0.707131	0.267046	2.64797	0.00809764	0.0754794	1.12217
eschColi_CFT073_refSeq_c2185		1894.99	10.888	1.33887	0.505405	2.64909	0.00807081	0.0754794	1.12217
eschColi_CFT073_refSeq_c2797		10337.1	13.3355	1.09258	0.412694	2.64743	0.00811051	0.0754794	1.12217
eschColi_CFT073_refSeq_c4080		77868.1	16.2487	-1.07646	0.406428	-2.64859	0.00808289	0.0754794	1.12217
eschColi_CFT073_refSeq_c5106		20.4946	4.35717	1.41273	0.533224	2.6494	0.00806344	0.0754794	1.12217
eschColi_CFT073_refSeq_c5211		681.977	9.41358	-0.682133	0.257708	-2.64693	0.00812273	0.0754794	1.12217
eschColi_CFT073_refSeq_c0864		1257.98	10.2969	1.31095	0.496083	2.64259	0.00822736	0.0763095	1.11742
eschColi_CFT073_refSeq_c2713		1790.16	10.8059	0.43083	0.163114	2.64127	0.00825949	0.0764654	1.11653
eschColi_CFT073_refSeq_c4033		211.06	7.72151	1.24661	0.473635	2.632	0.0084883	0.0782932	1.10628
eschColi_CFT073_refSeq_c2388		372.574	8.54138	0.895106	0.340837	2.6262	0.00863451	0.0794948	1.09966
eschColi_CFT073_refSeq_c4978		120.667	6.91489	-1.39486	0.531759	-2.62311	0.00871313	0.0800709	1.09653
eschColi_CFT073_refSeq_c3474		2432.48	11.2482	0.432484	0.165097	2.61958	0.00880392	0.0807565	1.09282
eschColi_CFT073_refSeq_c3088		2455.52	11.2618	-0.538484	0.206131	-2.61234	0.00899242	0.0823119	1.08454
eschColi_CFT073_refSeq_c1615		59.8431	5.90311	-1.17365	0.449783	-2.60937	0.00907083	0.0825975	1.08303
eschColi_CFT073_refSeq_c1397		124.098	6.95533	-0.899638	0.345198	-2.60615	0.00915671	0.0830834	1.08049
eschColi_CFT073_refSeq_c3822		365.095	8.51213	0.812512	0.311868	2.6053	0.00917927	0.0831298	1.08024
eschColi_CFT073_refSeq_c3635		138.549	7.11425	-1.36643	0.524807	-2.60368	0.00922278	0.0833726	1.07898
eschColi_CFT073_refSeq_c4726		644.402	9.33182	-0.693774	0.26736	-2.59491	0.0094616	0.0853768	1.06866
eschColi_CFT073_refSeq_c4592		269.383	8.07351	-1.20926	0.466426	-2.5926	0.00952522	0.0857206	1.06691
eschColi_CFT073_refSeq_c0739		10578.6	13.3689	-1.00323	0.387487	-2.58906	0.00962375	0.0863714	1.06363
eschColi_CFT073_refSeq_c0076		3446.66	11.751	1.0579	0.409038	2.58631	0.00970109	0.0864912	1.06303
eschColi_CFT073_refSeq_c2112		7884.6	12.9448	-0.741892	0.286875	-2.58612	0.00970642	0.0864912	1.06303
eschColi_CFT073_refSeq_c4034		835.801	9.70702	-1.41296	0.546352	-2.58617	0.00970481	0.0864912	1.06303
eschColi_CFT073_refSeq_c4088		23035.4	14.4916	-1.37345	0.531832	-2.58249	0.00980891	0.0872486	1.05924
eschColi_CFT073_refSeq_c2715		648.596	9.34118	0.622686	0.241254	2.58104	0.00985046	0.0874622	1.05818
eschColi_CFT073_refSeq_c5368		121.742	6.92768	-1.32466	0.513511	-2.57962	0.00989103	0.0876665	1.05717
eschColi_CFT073_refSeq_c1741		31205.1	14.9295	0.938319	0.364293	2.57572	0.0100031	0.0885023	1.05305
eschColi_CFT073_refSeq_c0335		178.751	7.48181	-0.798098	0.310181	-2.57301	0.0100819	0.0890421	1.0504
eschColi_CFT073_refSeq_c3851		670.219	9.38849	0.583597	0.226918	2.57184	0.010116	0.089185	1.04971
eschColi_CFT073_refSeq_c5266		126.339	6.98116	-0.649927	0.253385	-2.56498	0.0103183	0.0908082	1.04187
eschColi_CFT073_refSeq_c0862		4760.91	12.217	0.85958	0.335519	2.56194	0.010409	0.0914455	1.03884
eschColi_CFT073_refSeq_c3047		2179.61	11.0899	0.932091	0.364468	2.5574	0.0105458	0.0924843	1.03393
eschColi_CFT073_refSeq_c0996		9325.03	13.1869	0.526985	0.206679	2.54978	0.0107792	0.0942001	1.02595
eschColi_CFT073_refSeq_c3086		262.522	8.03629	-1.12994	0.443315	-2.54883	0.0108084	0.0942901	1.02553
eschColi_CFT073_refSeq_c2397		151.139	7.23973	-0.633299	0.249653	-2.53672	0.0111898	0.0969387	1.0135
eschColi_CFT073_refSeq_c2819		5190.36	12.3416	-1.31902	0.520344	-2.5349	0.011248	0.0969387	1.0135
eschColi_CFT073_refSeq_c4268		725.21	9.50226	-0.612827	0.242402	-2.52815	0.0114666	0.0984825	1.00664
eschColi_CFT073_refSeq_c4542		33.7974	5.07884	-1.09354	0.432514	-2.52834	0.0114604	0.0984825	1.00664
eschColi_CFT073_refSeq_c2400		129.19	7.01335	-1.28135	0.507099	-2.52682	0.01151	0.0986851	1.00575
eschColi_CFT073_refSeq_c0131		11135.6	13.4429	0.618027	0.244761	2.52502	0.0115691	0.0990219	1.00427
eschColi_CFT073_refSeq_c0743		11599.7	13.5018	0.871679	0.345496	2.52297	0.0116367	0.0992598	1.00323
eschColi_CFT073_refSeq_c2017		419.486	8.71248	-1.13754	0.450778	-2.5235	0.0116194	0.0992598	1.00323
eschColi_CFT073_refSeq_c0825		3987.24	11.9612	-1.39882	0.555056	-2.52014	0.011731	0.0995536	1.00194
eschColi_CFT073_refSeq_c2187		6533.21	12.6736	-0.915754	0.364125	-2.51494	0.0119051	0.100689	0.997018
eschColi_CFT073_refSeq_c4015		23.2002	4.53606	-1.26343	0.503192	-2.51084	0.0120445	0.101696	0.992698
eschColi_CFT073_refSeq_c1603		80.0274	6.32242	-0.949816	0.378899	-2.50678	0.0121837	0.102697	0.988441
eschColi_CFT073_refSeq_c2816		67.9392	6.08617	-0.901453	0.359879	-2.50488	0.0122493	0.103076	0.986842
eschColi_CFT073_refSeq_c3213		3550.78	11.7939	1.0096	0.403623	2.50135	0.012372	0.103758	0.983978
eschColi_CFT073_refSeq_c4589		486.878	8.92742	-0.909164	0.36426	-2.49592	0.0125631	0.105058	0.978572
eschColi_CFT073_refSeq_c4779		178.2	7.47736	-0.778966	0.312117	-2.49575	0.012569	0.105058	0.978572
eschColi_CFT073_refSeq_c2798		1968.67	10.943	1.18708	0.476115	2.49326	0.0126576	0.105621	0.976249
eschColi_CFT073_refSeq_c2084		40.4497	5.33806	-1.1999	0.483937	-2.47946	0.013158	0.109248	0.961585
eschColi_CFT073_refSeq_c5358		29540	14.8504	0.656245	0.264879	2.47753	0.0132296	0.10966	0.95995
eschColi_CFT073_refSeq_c0281		101.049	6.65891	-1.02732	0.415287	-2.47375	0.0133701	0.11059	0.956284
eschColi_CFT073_refSeq_c3096		10586	13.3699	0.760182	0.307589	2.47142	0.0134577	0.110815	0.955402
eschColi_CFT073_refSeq_c3850		656.243	9.35809	0.413969	0.167463	2.472	0.0134359	0.110815	0.955402
eschColi_CFT073_refSeq_c0151		1189.37	10.216	-0.659374	0.266955	-2.46998	0.0135119	0.111078	0.954371
eschColi_CFT073_refSeq_c2711		1580.78	10.6264	1.13901	0.461256	2.46936	0.0135353	0.111088	0.954334
eschColi_CFT073_refSeq_c3790		105.551	6.72179	-0.817692	0.331423	-2.46721	0.0136169	0.111574	0.952438
eschColi_CFT073_refSeq_c5080		538.825	9.07367	-1.02035	0.414583	-2.46113	0.0138499	0.112926	0.947206
eschColi_CFT073_refSeq_c0421		439.368	8.77929	-0.659237	0.267941	-2.46038	0.0138789	0.112978	0.947006
eschColi_CFT073_refSeq_c3239		1193.13	10.2205	-1.03236	0.419803	-2.45916	0.0139262	0.113179	0.946234
eschColi_CFT073_refSeq_c2800		162.207	7.34169	1.40205	0.570299	2.45846	0.0139536	0.113217	0.94609
eschColi_CFT073_refSeq_c1962		785.031	9.61661	-0.729926	0.296989	-2.45776	0.0139808	0.113254	0.945948
eschColi_CFT073_refSeq_c0247		559.774	9.1287	0.721116	0.293741	2.45494	0.0140909	0.113409	0.945353
eschColi_CFT073_refSeq_c1807		6351.22	12.6328	0.40744	0.165926	2.45556	0.0140667	0.113409	0.945353
eschColi_CFT073_refSeq_c3597		61.3165	5.9382	-1.13495	0.46219	-2.45559	0.0140653	0.113409	0.945353
eschColi_CFT073_refSeq_c4218		8112.62	12.986	0.852731	0.34734	2.45503	0.0140871	0.113409	0.945353
eschColi_CFT073_refSeq_c1826		757.666	9.56542	0.922975	0.376373	2.45229	0.0141952	0.113516	0.944943
eschColi_CFT073_refSeq_c1959		16.1312	4.01178	-1.37314	0.559618	-2.45372	0.0141388	0.113516	0.944943
eschColi_CFT073_refSeq_c2554		10728.8	13.3892	-0.775673	0.316259	-2.45265	0.0141806	0.113516	0.944943
eschColi_CFT073_refSeq_c2796		5914.07	12.5299	0.863174	0.351854	2.45321	0.0141586	0.113516	0.944943
eschColi_CFT073_refSeq_c0102		5720.19	12.4818	0.513463	0.209492	2.451	0.014246	0.113559	0.944779
eschColi_CFT073_refSeq_c0875		728.727	9.50923	0.77716	0.317049	2.45123	0.0142369	0.113559	0.944779
eschColi_CFT073_refSeq_c3559		278.783	8.123	-0.477837	0.19522	-2.44769	0.0143777	0.114426	0.941477
eschColi_CFT073_refSeq_c0085		1588.43	10.6334	1.15757	0.473232	2.4461	0.0144413	0.114748	0.940253
eschColi_CFT073_refSeq_c3144		138.908	7.11799	-1.19558	0.488951	-2.44519	0.0144774	0.114852	0.93986
eschColi_CFT073_refSeq_c0902		1210.78	10.2417	1.08371	0.444176	2.43983	0.0146941	0.116202	0.934785
eschColi_CFT073_refSeq_c4203		2116.76	11.0476	1.28253	0.526309	2.43683	0.0148166	0.116986	0.931867
eschColi_CFT073_refSeq_c2567		7357.84	12.8451	-0.523967	0.215939	-2.42645	0.0152472	0.120195	0.920114
eschColi_CFT073_refSeq_c0279		132.871	7.05388	-1.13452	0.468936	-2.41934	0.0155486	0.122377	0.912299
eschColi_CFT073_refSeq_c0160		3882.77	11.9229	-0.671596	0.277851	-2.41711	0.0156444	0.122938	0.910313
eschColi_CFT073_refSeq_c2210		1762	10.783	0.928833	0.384843	2.41354	0.0157984	0.123953	0.906743
eschColi_CFT073_refSeq_c3903		1871.36	10.8699	0.48746	0.202193	2.41087	0.0159145	0.124668	0.904245
eschColi_CFT073_refSeq_c2175		211.9	7.72724	-0.48854	0.202736	-2.40974	0.0159639	0.124859	0.90358
eschColi_CFT073_refSeq_c0737		366.158	8.51632	-1.08524	0.45129	-2.40476	0.0161831	0.126375	0.898338
eschColi_CFT073_refSeq_c0526		3593.38	11.8111	0.979428	0.407966	2.40076	0.016361	0.127565	0.89427
eschColi_CFT073_refSeq_c3465		58.9461	5.88132	-0.828161	0.345053	-2.40009	0.0163908	0.127598	0.894157
eschColi_CFT073_refSeq_c1326		5928.11	12.5334	-0.60899	0.253865	-2.39888	0.0164455	0.127824	0.893387
eschColi_CFT073_refSeq_c2018		1142.74	10.1583	-0.511503	0.213774	-2.39273	0.0167234	0.129782	0.886785
eschColi_CFT073_refSeq_c2053		977.333	9.93271	0.55106	0.230589	2.38979	0.016858	0.130421	0.884654
eschColi_CFT073_refSeq_c3691		414.035	8.69361	-1.31914	0.551944	-2.38998	0.0168493	0.130421	0.884654
eschColi_CFT073_refSeq_c2616		156.08	7.28614	-0.609282	0.255475	-2.3849	0.0170837	0.131962	0.87955
eschColi_CFT073_refSeq_c5102		73.9493	6.20847	0.770245	0.323295	2.38248	0.0171964	0.132627	0.877367
eschColi_CFT073_refSeq_c3896		50.8849	5.66916	-0.944587	0.396633	-2.38151	0.0172417	0.132681	0.877192
eschColi_CFT073_refSeq_c0403		324.877	8.34375	0.569612	0.239494	2.3784	0.017388	0.133287	0.875214
eschColi_CFT073_refSeq_c4975		1700.32	10.7316	-0.911564	0.38327	-2.37838	0.0173887	0.133287	0.875214
eschColi_CFT073_refSeq_c0470		32.423	5.01895	-1.13976	0.479888	-2.37505	0.0175464	0.134142	0.872436
eschColi_CFT073_refSeq_c3444		436.039	8.76831	-0.552169	0.232502	-2.37489	0.017554	0.134142	0.872436
eschColi_CFT073_refSeq_c3687		565.332	9.14296	-1.1644	0.491496	-2.3691	0.0178313	0.135845	0.866958
eschColi_CFT073_refSeq_c4115		37898.6	15.2099	-0.721824	0.304658	-2.3693	0.017822	0.135845	0.866958
eschColi_CFT073_refSeq_c4941		75405.5	16.2024	-0.604058	0.255673	-2.36262	0.0181463	0.137614	0.861338
eschColi_CFT073_refSeq_c0249		1552.18	10.6001	0.509852	0.215902	2.36149	0.0182015	0.137823	0.860679
eschColi_CFT073_refSeq_c2383		297.539	8.21693	-0.473058	0.200484	-2.35959	0.0182953	0.138114	0.859762
eschColi_CFT073_refSeq_c4693		18946.9	14.2097	-0.61685	0.261365	-2.3601	0.0182698	0.138114	0.859762
eschColi_CFT073_refSeq_c2990		8613.88	13.0724	0.999177	0.423845	2.35741	0.0184028	0.138716	0.857873
eschColi_CFT073_refSeq_c1003		3909.86	11.9329	0.446206	0.189752	2.35153	0.0186966	0.140718	0.851651
eschColi_CFT073_refSeq_c2688		20123.8	14.2966	-1.12824	0.480786	-2.34667	0.0189423	0.142138	0.847289
eschColi_CFT073_refSeq_c2086		60.3799	5.916	-0.720428	0.30734	-2.34408	0.0190743	0.142914	0.844924
eschColi_CFT073_refSeq_c2837		538.942	9.07398	1.40984	0.601937	2.34218	0.0191717	0.143214	0.844016
eschColi_CFT073_refSeq_c1803		3102.43	11.5992	-0.442546	0.189388	-2.33671	0.0194541	0.144889	0.838963
eschColi_CFT073_refSeq_c2449		2846.38	11.4749	-0.479988	0.205461	-2.33615	0.0194834	0.144891	0.838958
eschColi_CFT073_refSeq_c1873		1218.75	10.2512	-0.592609	0.253788	-2.33506	0.0195402	0.145098	0.838339
eschColi_CFT073_refSeq_c4219		15287.2	13.9	0.549473	0.235372	2.33448	0.0195704	0.145106	0.838315
eschColi_CFT073_refSeq_c1392		223.57	7.80458	0.72632	0.311304	2.33315	0.0196403	0.145193	0.838055
eschColi_CFT073_refSeq_c3227		209.162	7.70848	1.43864	0.616559	2.33334	0.0196306	0.145193	0.838055
eschColi_CFT073_refSeq_c1591		181.135	7.50093	-0.56302	0.241696	-2.32946	0.0198349	0.146414	0.834417
eschColi_CFT073_refSeq_c3538		2161.25	11.0777	0.62557	0.268658	2.3285	0.0198858	0.146573	0.833946
eschColi_CFT073_refSeq_c4167		5145.63	12.3291	0.683584	0.293767	2.32696	0.0199675	0.146959	0.832805
eschColi_CFT073_refSeq_c0863		2684.33	11.3903	1.10524	0.475248	2.32561	0.0200392	0.147139	0.832272
eschColi_CFT073_refSeq_c4416		1282.03	10.3242	-0.476142	0.204936	-2.32336	0.0201596	0.147351	0.831647
eschColi_CFT073_refSeq_c4635		1071.8	10.0658	0.456831	0.196602	2.32364	0.0201449	0.147351	0.831647
eschColi_CFT073_refSeq_c4872		1158.63	10.1782	-0.534748	0.230232	-2.32265	0.020198	0.147351	0.831647
eschColi_CFT073_refSeq_c1889		45.7936	5.51707	-0.846873	0.364997	-2.32022	0.0203291	0.148091	0.829471
eschColi_CFT073_refSeq_c0365		14.7647	3.88408	-1.3526	0.583134	-2.31953	0.0203662	0.148145	0.829314
eschColi_CFT073_refSeq_c3087		644.003	9.33092	-0.547685	0.236944	-2.31145	0.0208079	0.150515	0.82242
eschColi_CFT073_refSeq_c2372		615.453	9.26551	1.04987	0.454426	2.31031	0.0208708	0.150716	0.821839
eschColi_CFT073_refSeq_c3297		129.385	7.01553	-0.505443	0.21899	-2.30807	0.0209954	0.150974	0.821096
eschColi_CFT073_refSeq_c4332		1431.91	10.4837	0.847321	0.367118	2.30803	0.0209973	0.150974	0.821096
eschColi_CFT073_refSeq_c4551		586.773	9.19666	-0.52021	0.22536	-2.30835	0.0209798	0.150974	0.821096
eschColi_CFT073_refSeq_c4061		118875	16.8591	-0.542072	0.234967	-2.30701	0.0210543	0.151167	0.820544
eschColi_CFT073_refSeq_c3734		349.86	8.45063	-0.49002	0.213074	-2.29976	0.0214617	0.153871	0.812844
eschColi_CFT073_refSeq_c2952		15361.5	13.907	0.444236	0.193399	2.29699	0.0216191	0.154731	0.810423
eschColi_CFT073_refSeq_c3127		11271.6	13.4604	-0.644068	0.280449	-2.29656	0.0216437	0.154731	0.810423
eschColi_CFT073_refSeq_c5218		1762.06	10.783	0.686472	0.299032	2.29565	0.021696	0.154883	0.809996
eschColi_CFT073_refSeq_c4545		240.88	7.91217	-0.823296	0.358945	-2.29366	0.0218103	0.155255	0.808956
eschColi_CFT073_refSeq_c4550		76.6888	6.26094	-0.987399	0.430391	-2.29419	0.0217796	0.155255	0.808956
eschColi_CFT073_refSeq_c3828		3567.75	11.8008	0.785402	0.342721	2.29167	0.0219247	0.155846	0.807303
eschColi_CFT073_refSeq_c0983		261.811	8.03238	0.786949	0.343526	2.2908	0.0219751	0.155983	0.806923
eschColi_CFT073_refSeq_c0691		139.817	7.12739	-0.655389	0.286298	-2.28919	0.0220685	0.156423	0.8057
eschColi_CFT073_refSeq_c1389		5723.43	12.4827	0.944904	0.413001	2.2879	0.0221434	0.156732	0.804844
eschColi_CFT073_refSeq_c0196		4225.66	12.045	0.716237	0.313335	2.28585	0.0222632	0.157029	0.80402
eschColi_CFT073_refSeq_c2075		1334.53	10.3821	0.662428	0.289831	2.28556	0.0222799	0.157029	0.80402
eschColi_CFT073_refSeq_c2908		38.2336	5.25677	-0.881394	0.385542	-2.28611	0.0222475	0.157029	0.80402
eschColi_CFT073_refSeq_c3244		16545.8	14.0142	0.419736	0.183713	2.28474	0.022328	0.157146	0.803697
eschColi_CFT073_refSeq_c3712		251.086	7.97204	-0.505074	0.221144	-2.28391	0.0223766	0.157267	0.803363
eschColi_CFT073_refSeq_c0919		435.398	8.76619	-1.1166	0.489171	-2.28264	0.0224515	0.157571	0.802524
eschColi_CFT073_refSeq_c1536		194.797	7.60583	1.07429	0.470803	2.28183	0.0224991	0.157683	0.802214
eschColi_CFT073_refSeq_c0556		14055.1	13.7788	-0.994683	0.43634	-2.2796	0.0226312	0.158069	0.801153
eschColi_CFT073_refSeq_c1038		3152.99	11.6225	0.377573	0.165741	2.27809	0.022721	0.158349	0.800385
eschColi_CFT073_refSeq_c2833		573.602	9.16391	0.45503	0.200006	2.27508	0.022901	0.159216	0.798013
eschColi_CFT073_refSeq_c3601		3344.25	11.7075	0.707335	0.310924	2.27494	0.0229093	0.159216	0.798013
eschColi_CFT073_refSeq_c5369		110.098	6.78264	-0.646978	0.28446	-2.27441	0.0229415	0.159218	0.798007
eschColi_CFT073_refSeq_c0480		1404.46	10.4558	0.668563	0.294146	2.27289	0.0230326	0.159408	0.797491
eschColi_CFT073_refSeq_c4847		912.179	9.83317	-0.516105	0.227157	-2.27202	0.0230852	0.15955	0.797104
eschColi_CFT073_refSeq_c0477		6650.53	12.6993	0.552686	0.243613	2.26871	0.0232861	0.160716	0.79394
eschColi_CFT073_refSeq_c0303		48.5003	5.59992	1.26048	0.556375	2.26552	0.0234805	0.161834	0.79093
eschColi_CFT073_refSeq_c0884		2670.58	11.3829	-0.879065	0.389047	-2.25953	0.0238503	0.162808	0.788324
eschColi_CFT073_refSeq_c0918		688.68	9.42769	-1.47493	0.652533	-2.26031	0.023802	0.162808	0.788324
eschColi_CFT073_refSeq_c3228		1688.66	10.7217	1.24767	0.551915	2.26062	0.023783	0.162808	0.788324
eschColi_CFT073_refSeq_c3237		23132.8	14.4976	0.740331	0.32732	2.26179	0.0237101	0.162808	0.788324
eschColi_CFT073_refSeq_c3377		103.984	6.70021	0.635139	0.280972	2.26051	0.0237898	0.162808	0.788324
eschColi_CFT073_refSeq_c3725		3037.97	11.5689	-0.540823	0.239109	-2.26182	0.0237085	0.162808	0.788324
eschColi_CFT073_refSeq_c1353		26309	14.6833	0.688084	0.304993	2.25607	0.0240665	0.16406	0.784997
eschColi_CFT073_refSeq_c2971		294.532	8.20228	0.648557	0.287698	2.2543	0.0241775	0.16415	0.784759
eschColi_CFT073_refSeq_c4176		11018	13.4276	0.517808	0.229699	2.25428	0.0241784	0.16415	0.784759
eschColi_CFT073_refSeq_c4815		2457.57	11.263	-0.52626	0.233378	-2.25497	0.0241353	0.16415	0.784759
eschColi_CFT073_refSeq_c0738		523.877	9.03308	-1.06756	0.473976	-2.25235	0.0243004	0.164282	0.784411
eschColi_CFT073_refSeq_c2190		84.5597	6.4019	0.90873	0.403544	2.25187	0.0243302	0.164282	0.784411
eschColi_CFT073_refSeq_c2328		33.4878	5.06557	-1.37029	0.60865	-2.25137	0.0243624	0.164282	0.784411
eschColi_CFT073_refSeq_c4787		2521.32	11.3	0.876004	0.388894	2.25255	0.0242874	0.164282	0.784411
eschColi_CFT073_refSeq_c4826		53.54	5.74254	-0.769864	0.341679	-2.25318	0.0242476	0.164282	0.784411
eschColi_CFT073_refSeq_c3185		301.03	8.23377	-1.08729	0.483491	-2.24884	0.0245227	0.165139	0.78215
eschColi_CFT073_refSeq_c1208		48.5186	5.60047	-1.21088	0.538712	-2.24772	0.0245938	0.165377	0.781525
eschColi_CFT073_refSeq_c2256		1172.46	10.1953	0.371123	0.165146	2.24725	0.0246243	0.165377	0.781525
eschColi_CFT073_refSeq_c2481		330.988	8.37063	-1.47558	0.657777	-2.24329	0.024878	0.165989	0.779921
eschColi_CFT073_refSeq_c4740		870.82	9.76623	-0.895215	0.399073	-2.24323	0.0248817	0.165989	0.779921
eschColi_CFT073_refSeq_c4876		4024	11.9744	1.17087	0.521668	2.24448	0.0248016	0.165989	0.779921
eschColi_CFT073_refSeq_c0634		40.09	5.32517	-0.826685	0.368991	-2.24039	0.0250654	0.166505	0.778573
eschColi_CFT073_refSeq_c1885		234.887	7.87582	-0.700232	0.312641	-2.23973	0.0251082	0.166505	0.778573
eschColi_CFT073_refSeq_c2661		4490.44	12.1326	0.720217	0.321429	2.24067	0.0250472	0.166505	0.778573
eschColi_CFT073_refSeq_c3234		598.981	9.22637	0.630594	0.281583	2.23946	0.0251259	0.166505	0.778573
eschColi_CFT073_refSeq_c4861		239.057	7.90121	0.833525	0.37197	2.24084	0.0250364	0.166505	0.778573
eschColi_CFT073_refSeq_c2603		217.342	7.76382	0.823769	0.368082	2.238	0.0252208	0.166662	0.778162
eschColi_CFT073_refSeq_c2991		568.727	9.15159	0.925386	0.413473	2.23808	0.0252158	0.166662	0.778162
eschColi_CFT073_refSeq_c3815		1943.4	10.9244	-0.428147	0.191346	-2.23756	0.0252499	0.166662	0.778162
eschColi_CFT073_refSeq_c1268		25.0658	4.64765	-1.22002	0.545503	-2.23651	0.0253183	0.166894	0.77756
eschColi_CFT073_refSeq_c2003		9191.17	13.166	1.3485	0.603309	2.23518	0.0254057	0.167249	0.776637
eschColi_CFT073_refSeq_c4933		2587.96	11.3376	-0.501479	0.224519	-2.23357	0.0255113	0.167722	0.775409
eschColi_CFT073_refSeq_c3238		5823.69	12.5077	-0.630879	0.282776	-2.23102	0.0256799	0.167946	0.774831
eschColi_CFT073_refSeq_c4326		3796.73	11.8905	-1.18408	0.530495	-2.23203	0.0256127	0.167946	0.774831
eschColi_CFT073_refSeq_c5054		407.024	8.66897	1.11437	0.499474	2.23108	0.0256759	0.167946	0.774831
eschColi_CFT073_refSeq_c2242		1059.65	10.0494	0.314873	0.141191	2.23013	0.025739	0.168076	0.774495
eschColi_CFT073_refSeq_c5465		1883.44	10.8792	0.45148	0.202484	2.2297	0.0257671	0.168076	0.774495
eschColi_CFT073_refSeq_c2100		1263.94	10.3037	-1.14398	0.513737	-2.22678	0.025962	0.169126	0.771791
eschColi_CFT073_refSeq_c0204		57933.2	15.8221	-0.538819	0.242174	-2.22493	0.0260861	0.169713	0.770285
eschColi_CFT073_refSeq_c2321		8731.16	13.092	-1.19714	0.538227	-2.22422	0.0261333	0.169799	0.770066
eschColi_CFT073_refSeq_c0159		409.483	8.67766	0.716519	0.322494	2.22181	0.0262965	0.170415	0.768492
eschColi_CFT073_refSeq_c2188		6977.96	12.7686	0.632989	0.28541	2.21782	0.026567	0.171278	0.766298
eschColi_CFT073_refSeq_c3129		10811.8	13.4003	-0.670203	0.302122	-2.21832	0.0265332	0.171278	0.766298
eschColi_CFT073_refSeq_c3836		70.3051	6.13556	-0.828848	0.373705	-2.21792	0.0265603	0.171278	0.766298
eschColi_CFT073_refSeq_c0190		1496.61	10.5475	0.354716	0.160047	2.21633	0.0266691	0.171715	0.765193
eschColi_CFT073_refSeq_c1076		170.887	7.4169	0.7636	0.344671	2.21544	0.0267295	0.171882	0.76477
eschColi_CFT073_refSeq_c2906		302.626	8.24139	-0.57588	0.260131	-2.21381	0.0268417	0.172381	0.76351
eschColi_CFT073_refSeq_c5057		1990.56	10.959	-0.812507	0.367537	-2.21068	0.027058	0.173341	0.761098
eschColi_CFT073_refSeq_c5307		3068.95	11.5835	-0.525099	0.237532	-2.21064	0.0270607	0.173341	0.761098
eschColi_CFT073_refSeq_c2697		181.363	7.50273	-0.581123	0.262946	-2.21005	0.027102	0.173384	0.760992
eschColi_CFT073_refSeq_c4387		188.85	7.5611	-0.580875	0.263324	-2.20593	0.0273886	0.174993	0.75698
eschColi_CFT073_refSeq_c2319		39.7521	5.31296	-1.12948	0.512976	-2.20182	0.0276781	0.176616	0.752969
eschColi_CFT073_refSeq_c4425		1145.22	10.1614	-0.640917	0.291278	-2.20036	0.0277811	0.177047	0.751911
eschColi_CFT073_refSeq_c2629		120.599	6.91407	-0.627465	0.285302	-2.1993	0.0278564	0.1773	0.751291
eschColi_CFT073_refSeq_c4269		116.678	6.86639	-0.873792	0.397556	-2.19791	0.0279558	0.177706	0.750297
eschColi_CFT073_refSeq_c4672		609.821	9.25224	-1.07907	0.491188	-2.19686	0.0280308	0.177956	0.749687
eschColi_CFT073_refSeq_c4074		59391.9	15.858	-0.565751	0.257688	-2.19548	0.0281289	0.178126	0.749273
eschColi_CFT073_refSeq_c2704		98.2344	6.61816	-1.24672	0.568231	-2.19403	0.0282332	0.178334	0.748766
eschColi_CFT073_refSeq_c0538		1503.71	10.5543	0.670784	0.305819	2.1934	0.0282784	0.178393	0.748621
eschColi_CFT073_refSeq_c3774		866.293	9.75871	1.14836	0.524947	2.18756	0.0287014	0.180833	0.742722
eschColi_CFT073_refSeq_c0423		326.186	8.34955	-0.502327	0.229944	-2.18456	0.0289211	0.181759	0.740505
eschColi_CFT073_refSeq_c0689		541.038	9.07959	1.48899	0.682317	2.18225	0.029091	0.182596	0.738508
eschColi_CFT073_refSeq_c4244		178.351	7.47858	0.64302	0.294897	2.18049	0.0292211	0.182953	0.737661
eschColi_CFT073_refSeq_c5231		898.139	9.81079	-0.531265	0.243598	-2.18091	0.0291904	0.182953	0.737661
eschColi_CFT073_refSeq_c4877		755.108	9.56054	-0.578329	0.265809	-2.17573	0.0295751	0.184937	0.732976
eschColi_CFT073_refSeq_c0349		406.485	8.66706	-0.370778	0.170548	-2.17404	0.0297021	0.185327	0.732062
eschColi_CFT073_refSeq_c1898		209.46	7.71053	1.45817	0.670799	2.17378	0.0297215	0.185327	0.732062
eschColi_CFT073_refSeq_c4690		9771.92	13.2544	-1.39171	0.640331	-2.17342	0.0297489	0.185327	0.732062
eschColi_CFT073_refSeq_c0888		1666.22	10.7024	1.35461	0.626101	2.16356	0.0304982	0.188752	0.724109
eschColi_CFT073_refSeq_c0895		4024.15	11.9745	0.43336	0.200331	2.16322	0.0305243	0.188752	0.724109
eschColi_CFT073_refSeq_c0927		1084.2	10.0824	0.554854	0.256705	2.16144	0.0306612	0.188752	0.724109
eschColi_CFT073_refSeq_c1537		38.8234	5.27885	1.32593	0.613018	2.16295	0.0305448	0.188752	0.724109
eschColi_CFT073_refSeq_c2330		2162.53	11.0785	-0.359694	0.166429	-2.16124	0.0306769	0.188752	0.724109
eschColi_CFT073_refSeq_c4494		789.271	9.62438	-1.32938	0.61455	-2.16318	0.0305271	0.188752	0.724109
eschColi_CFT073_refSeq_c4497		2258.29	11.141	-0.716678	0.331508	-2.16187	0.0306281	0.188752	0.724109
eschColi_CFT073_refSeq_c4608		1064.14	10.0555	-0.740906	0.342643	-2.16233	0.0305931	0.188752	0.724109
eschColi_CFT073_refSeq_c4775		39.6021	5.30751	0.775774	0.35864	2.1631	0.0305336	0.188752	0.724109
eschColi_CFT073_refSeq_c2077		969.84	9.9216	0.660776	0.305948	2.15976	0.0307909	0.18922	0.723033
eschColi_CFT073_refSeq_c0596		224.093	7.80795	0.987145	0.458608	2.15248	0.0313595	0.192005	0.716687
eschColi_CFT073_refSeq_c1007		924.532	9.85258	-1.0374	0.481799	-2.15318	0.0313045	0.192005	0.716687
eschColi_CFT073_refSeq_c2898		35.2687	5.14032	-1.27398	0.591829	-2.15262	0.0313489	0.192005	0.716687
eschColi_CFT073_refSeq_c0946		300.087	8.22924	-1.40317	0.65233	-2.15101	0.0314755	0.192479	0.715617
eschColi_CFT073_refSeq_c0114		36639.5	15.1611	0.694945	0.323308	2.14948	0.0315963	0.192753	0.715
eschColi_CFT073_refSeq_c1820		78.8259	6.3006	-0.846285	0.394255	-2.14654	0.0318297	0.19306	0.714308
eschColi_CFT073_refSeq_c2076		1958.28	10.9354	0.707664	0.329667	2.1466	0.0318249	0.19306	0.714308
eschColi_CFT073_refSeq_c2607		209.875	7.71339	-0.587762	0.273817	-2.14655	0.031829	0.19306	0.714308
eschColi_CFT073_refSeq_c3106		5082.53	12.3113	-0.636617	0.296652	-2.146	0.0318728	0.19306	0.714308
eschColi_CFT073_refSeq_c3292		3779.24	11.8839	0.560434	0.260928	2.14784	0.0317261	0.19306	0.714308
eschColi_CFT073_refSeq_c4083		4917.77	12.2638	-0.84117	0.391987	-2.14591	0.03188	0.19306	0.714308
eschColi_CFT073_refSeq_c4223		615.984	9.26675	-0.564286	0.263056	-2.14512	0.0319434	0.193209	0.713972
eschColi_CFT073_refSeq_c2485		2972	11.5372	-0.349119	0.162872	-2.14352	0.0320715	0.193749	0.71276
eschColi_CFT073_refSeq_c1911		7224.84	12.8188	0.843626	0.394044	2.14094	0.0322785	0.194434	0.711229
eschColi_CFT073_refSeq_c3098		6988.45	12.7708	-1.246	0.582065	-2.14066	0.0323017	0.194434	0.711229
eschColi_CFT073_refSeq_c1916		6028.13	12.5575	0.778342	0.363896	2.13891	0.0324426	0.194466	0.711156
eschColi_CFT073_refSeq_c3130		12093.9	13.562	-0.923192	0.431668	-2.13866	0.032463	0.194466	0.711156
eschColi_CFT073_refSeq_c4094		153.724	7.26419	-0.522354	0.244163	-2.13937	0.0324056	0.194466	0.711156
eschColi_CFT073_refSeq_c4470		92.7594	6.53542	-0.6871	0.321096	-2.13985	0.0323665	0.194466	0.711156
eschColi_CFT073_refSeq_c3235		3919.26	11.9364	0.939446	0.43981	2.13603	0.0326773	0.195281	0.709339
eschColi_CFT073_refSeq_c0030		28993.6	14.8234	0.426074	0.199602	2.13462	0.0327918	0.195731	0.70834
eschColi_CFT073_refSeq_c4396		103.963	6.69992	-0.592868	0.277952	-2.13298	0.0329262	0.196298	0.707084
eschColi_CFT073_refSeq_c2316		975.854	9.93052	-1.00077	0.46977	-2.13035	0.0331431	0.196886	0.705786
eschColi_CFT073_refSeq_c4255		1683.99	10.7177	0.352195	0.165299	2.13065	0.0331182	0.196886	0.705786
eschColi_CFT073_refSeq_c0201		10742.7	13.3911	-0.433809	0.203829	-2.12829	0.0333128	0.197659	0.704084
eschColi_CFT073_refSeq_c1117		22.5249	4.49345	0.96967	0.456029	2.12633	0.0334754	0.198387	0.702486
eschColi_CFT073_refSeq_c4942		44983.1	15.4571	-0.601554	0.283128	-2.12467	0.033614	0.198972	0.701207
eschColi_CFT073_refSeq_c4836		373.255	8.54402	-0.841328	0.396287	-2.12303	0.0337517	0.199551	0.699947
eschColi_CFT073_refSeq_c0727		732.254	9.5162	0.881671	0.415496	2.12197	0.0338403	0.199838	0.699322
eschColi_CFT073_refSeq_c2600		724.332	9.50051	0.825803	0.38927	2.12141	0.033887	0.199861	0.699271
eschColi_CFT073_refSeq_c3640		609.74	9.25205	-1.23731	0.583371	-2.12097	0.0339244	0.199861	0.699271
eschColi_CFT073_refSeq_c0489		7581.02	12.8882	-1.29614	0.612673	-2.11554	0.0343837	0.20209	0.694454
eschColi_CFT073_refSeq_c5383		126.857	6.98706	-0.619591	0.293085	-2.11403	0.0345129	0.202611	0.693338
eschColi_CFT073_refSeq_c2350		904.057	9.82027	-0.700621	0.331693	-2.11226	0.0346644	0.203022	0.692456
eschColi_CFT073_refSeq_c4214		221.139	7.78881	-0.511254	0.242021	-2.11244	0.0346488	0.203022	0.692456
eschColi_CFT073_refSeq_c2341		49.7915	5.63783	-1.05258	0.498928	-2.10969	0.0348852	0.203841	0.690709
eschColi_CFT073_refSeq_c3122		15658.7	13.9347	-0.667432	0.316366	-2.10968	0.0348858	0.203841	0.690709
eschColi_CFT073_refSeq_c2117		19.4698	4.28317	-1.26178	0.598874	-2.10692	0.0351247	0.204997	0.688253
eschColi_CFT073_refSeq_c2344		931.053	9.86272	-0.966493	0.459186	-2.1048	0.0353088	0.20552	0.687146
eschColi_CFT073_refSeq_c2783		42.0356	5.39354	0.75733	0.359819	2.10476	0.0353125	0.20552	0.687146
eschColi_CFT073_refSeq_c2540		4124.26	12.0099	-1.39906	0.665184	-2.10327	0.0354419	0.205885	0.686376
eschColi_CFT073_refSeq_c1987		426.919	8.73782	-0.433648	0.20644	-2.1006	0.0356762	0.206535	0.685006
eschColi_CFT073_refSeq_c2678		204.634	7.6769	-0.674423	0.321281	-2.09917	0.0358022	0.206535	0.685006
eschColi_CFT073_refSeq_c2740		26.0873	4.70528	-1.27187	0.605335	-2.10111	0.0356314	0.206535	0.685006
eschColi_CFT073_refSeq_c4421		1699.3	10.7307	-0.53784	0.256192	-2.09936	0.0357848	0.206535	0.685006
eschColi_CFT073_refSeq_c5205		421.89	8.72072	-0.545037	0.259532	-2.10008	0.0357219	0.206535	0.685006
eschColi_CFT073_refSeq_c5293		39614.3	15.2737	-0.794282	0.378245	-2.09991	0.0357366	0.206535	0.685006
eschColi_CFT073_refSeq_c5291		25945.2	14.6632	-0.783385	0.373881	-2.09528	0.0361459	0.208277	0.681358
eschColi_CFT073_refSeq_c1761		144.963	7.17954	-0.799773	0.38208	-2.09321	0.0363307	0.208413	0.681075
eschColi_CFT073_refSeq_c2818		5504.17	12.4263	-1.23825	0.591222	-2.09438	0.0362259	0.208413	0.681075
eschColi_CFT073_refSeq_c3315		481.319	8.91085	-0.669341	0.319759	-2.09327	0.0363252	0.208413	0.681075
eschColi_CFT073_refSeq_c1900		3232.76	11.6586	1.00046	0.479138	2.08803	0.0367948	0.209357	0.679112
eschColi_CFT073_refSeq_c2254		2302.56	11.169	0.392475	0.187806	2.08979	0.0366371	0.209357	0.679112
eschColi_CFT073_refSeq_c3003		1625.55	10.6667	-0.425247	0.203472	-2.08996	0.0366218	0.209357	0.679112
eschColi_CFT073_refSeq_c3183		98.6979	6.62495	1.33054	0.63716	2.08823	0.036777	0.209357	0.679112
eschColi_CFT073_refSeq_c4095		63.7266	5.99382	-0.996832	0.477201	-2.08891	0.0367154	0.209357	0.679112
eschColi_CFT073_refSeq_c5108		33.117	5.0495	0.882578	0.422465	2.08911	0.0366975	0.209357	0.679112
eschColi_CFT073_refSeq_c0458		140.301	7.13238	-0.816007	0.390977	-2.0871	0.0368793	0.20936	0.679105
eschColi_CFT073_refSeq_c4339		3727.64	11.864	0.798173	0.382382	2.08737	0.0368545	0.20936	0.679105
eschColi_CFT073_refSeq_c0246		3666.04	11.84	0.842388	0.404789	2.08106	0.0374288	0.211291	0.675118
eschColi_CFT073_refSeq_c0322		154.529	7.27173	-0.539494	0.259359	-2.08011	0.0375158	0.211291	0.675118
eschColi_CFT073_refSeq_c1203		3748.77	11.8722	-0.353659	0.169905	-2.08152	0.0373868	0.211291	0.675118
eschColi_CFT073_refSeq_c1270		1064.55	10.056	-0.747074	0.35909	-2.08047	0.0374829	0.211291	0.675118
eschColi_CFT073_refSeq_c2282		619.103	9.27403	0.825139	0.396285	2.08219	0.0373252	0.211291	0.675118
eschColi_CFT073_refSeq_c2745		431.099	8.75187	-1.46678	0.704927	-2.08075	0.0374567	0.211291	0.675118
eschColi_CFT073_refSeq_c3911		113.057	6.82091	-0.730601	0.351077	-2.08103	0.0374313	0.211291	0.675118
eschColi_CFT073_refSeq_c2475		431.728	8.75398	-0.760205	0.365661	-2.07899	0.0376185	0.21163	0.674422
eschColi_CFT073_refSeq_c0072		425.292	8.73231	1.05507	0.508972	2.07294	0.0381779	0.211911	0.673847
eschColi_CFT073_refSeq_c0563		425.292	8.73231	1.05507	0.508972	2.07294	0.0381779	0.211911	0.673847
eschColi_CFT073_refSeq_c0716		1044.83	10.0291	-0.864947	0.416601	-2.0762	0.0378755	0.211911	0.673847
eschColi_CFT073_refSeq_c1138		392.197	8.61544	0.667978	0.321934	2.07489	0.0379966	0.211911	0.673847
eschColi_CFT073_refSeq_c1217		21.7177	4.4408	1.06693	0.513991	2.07578	0.0379145	0.211911	0.673847
eschColi_CFT073_refSeq_c1256		425.292	8.73231	1.05507	0.508972	2.07294	0.0381779	0.211911	0.673847
eschColi_CFT073_refSeq_c1427		425.292	8.73231	1.05507	0.508972	2.07294	0.0381779	0.211911	0.673847
eschColi_CFT073_refSeq_c2334		425.292	8.73231	1.05507	0.508972	2.07294	0.0381779	0.211911	0.673847
eschColi_CFT073_refSeq_c2639		425.292	8.73231	1.05507	0.508972	2.07294	0.0381779	0.211911	0.673847
eschColi_CFT073_refSeq_c3468		425.292	8.73231	1.05507	0.508972	2.07294	0.0381779	0.211911	0.673847
eschColi_CFT073_refSeq_c5445		133.042	7.05574	0.880093	0.424307	2.07419	0.0380616	0.211911	0.673847
eschColi_CFT073_refSeq_c5469		425.292	8.73231	1.05507	0.508972	2.07294	0.0381779	0.211911	0.673847
eschColi_CFT073_refSeq_c3690		948.234	9.8891	-0.943597	0.455452	-2.07178	0.0382857	0.212239	0.673175
eschColi_CFT073_refSeq_c4333		2334.9	11.1891	0.511541	0.247679	2.06533	0.0388914	0.215153	0.667253
eschColi_CFT073_refSeq_c2601		1049.35	10.0353	0.870043	0.421574	2.0638	0.039037	0.215481	0.666592
eschColi_CFT073_refSeq_c5022		195.941	7.61428	-0.424432	0.205737	-2.06298	0.0391145	0.21567	0.66621
eschColi_CFT073_refSeq_c3357		378.476	8.56406	-0.655003	0.318054	-2.05941	0.0394553	0.217165	0.663211
eschColi_CFT073_refSeq_c3603		117.741	6.87947	-0.626892	0.304557	-2.05837	0.0395546	0.217376	0.662788
eschColi_CFT073_refSeq_c0248		19506.7	14.2517	1.02387	0.497695	2.05723	0.0396637	0.217736	0.66207
eschColi_CFT073_refSeq_c5220		7703.95	12.9114	0.371222	0.180517	2.05644	0.03974	0.217915	0.661713
eschColi_CFT073_refSeq_c5268		15.9993	3.99994	-1.43396	0.697949	-2.05453	0.0399245	0.218686	0.660179
eschColi_CFT073_refSeq_c0366		38.2862	5.25875	-1.13529	0.553762	-2.05013	0.0403513	0.220556	0.656481
eschColi_CFT073_refSeq_c3200		252.68	7.98117	0.717774	0.350193	2.04965	0.0403984	0.220556	0.656481
eschColi_CFT073_refSeq_c5224		711.531	9.47478	1.05593	0.51509	2.05	0.0403647	0.220556	0.656481
eschColi_CFT073_refSeq_c0597		1358.15	10.4074	-0.948785	0.463189	-2.04838	0.0405231	0.220995	0.655618
eschColi_CFT073_refSeq_c3411		5647.99	12.4635	0.577117	0.281909	2.04718	0.0406409	0.221154	0.655306
eschColi_CFT073_refSeq_c5272		60.6111	5.92151	-0.757043	0.369769	-2.04734	0.0406247	0.221154	0.655306
eschColi_CFT073_refSeq_c1264		752.497	9.55554	-0.853209	0.417049	-2.04583	0.0407735	0.221634	0.654364
eschColi_CFT073_refSeq_c0741		358.725	8.48673	-0.551438	0.269628	-2.04518	0.040837	0.221737	0.654162
eschColi_CFT073_refSeq_c3095		4063.55	11.9885	0.715595	0.350003	2.04454	0.0409001	0.221838	0.653963
eschColi_CFT073_refSeq_c2650		245.578	7.94004	-0.397115	0.194354	-2.04325	0.0410275	0.22185	0.653941
eschColi_CFT073_refSeq_c4071		22584.3	14.463	-0.463696	0.226882	-2.04378	0.0409757	0.22185	0.653941
eschColi_CFT073_refSeq_c4277		73.9995	6.20944	0.717076	0.350962	2.04317	0.0410355	0.22185	0.653941
eschColi_CFT073_refSeq_c0398		74.3092	6.21547	-1.0672	0.522557	-2.04227	0.0411247	0.221971	0.653704
eschColi_CFT073_refSeq_c0549		1296.33	10.3402	1.46531	0.71757	2.04205	0.0411469	0.221971	0.653704
eschColi_CFT073_refSeq_c0736		1088.08	10.0876	-0.904281	0.443035	-2.0411	0.0412406	0.222236	0.653186
eschColi_CFT073_refSeq_c0390		5191.6	12.342	-0.355449	0.174192	-2.04056	0.0412944	0.222286	0.653088
eschColi_CFT073_refSeq_c1385		1265.62	10.3056	0.973791	0.477728	2.03838	0.0415122	0.22305	0.651598
eschColi_CFT073_refSeq_c3365		849.21	9.72998	-1.11679	0.547918	-2.03824	0.0415258	0.22305	0.651598
eschColi_CFT073_refSeq_c3970		3557.54	11.7967	0.499424	0.245248	2.0364	0.0417099	0.223798	0.650143
eschColi_CFT073_refSeq_c0336		285.582	8.15776	-0.801424	0.394136	-2.03337	0.0420151	0.224711	0.648375
eschColi_CFT073_refSeq_c0422		127.694	6.99655	-0.667693	0.328465	-2.03277	0.0420762	0.224797	0.64821
eschColi_CFT073_refSeq_c3968		799.735	9.64338	1.16004	0.571181	2.03094	0.0422607	0.2253	0.647239
eschColi_CFT073_refSeq_c4324		322.152	8.3316	-1.25959	0.620097	-2.03127	0.0422272	0.2253	0.647239
eschColi_CFT073_refSeq_c0111		3054.45	11.5767	0.5515	0.271736	2.02955	0.0424027	0.225575	0.646709
eschColi_CFT073_refSeq_c2680		121.275	6.92213	-0.497503	0.245373	-2.02754	0.0426076	0.226183	0.64554
eschColi_CFT073_refSeq_c4285		332.053	8.37527	0.834054	0.411288	2.02791	0.0425699	0.226183	0.64554
eschColi_CFT073_refSeq_c2970		1494.36	10.5453	0.849356	0.419205	2.02611	0.0427533	0.226715	0.64452
eschColi_CFT073_refSeq_c2989		5981.95	12.5464	0.637884	0.315225	2.02358	0.0430129	0.22785	0.642352
eschColi_CFT073_refSeq_c3771		531.025	9.05264	0.941452	0.465669	2.02172	0.0432054	0.228385	0.641333
eschColi_CFT073_refSeq_c4784		3323.01	11.6983	0.408894	0.202416	2.02007	0.0433766	0.229047	0.640075
eschColi_CFT073_refSeq_c0718		7361.71	12.8458	0.650117	0.322131	2.01818	0.0435727	0.229839	0.638576
eschColi_CFT073_refSeq_c1704		709.893	9.47146	1.29359	0.64157	2.01628	0.0437707	0.229884	0.638492
eschColi_CFT073_refSeq_c3666		63.1057	5.9797	1.28642	0.637594	2.01762	0.0436305	0.229884	0.638492
eschColi_CFT073_refSeq_c3731		1258.72	10.2977	0.459516	0.227957	2.0158	0.0438207	0.229884	0.638492
eschColi_CFT073_refSeq_c4509		6277.74	12.616	-0.663379	0.329147	-2.01545	0.0438576	0.229884	0.638492
eschColi_CFT073_refSeq_c4914		10942.4	13.4176	-0.999898	0.495877	-2.01642	0.0437557	0.229884	0.638492
eschColi_CFT073_refSeq_c1940		802.931	9.64913	0.662509	0.328862	2.01455	0.0439519	0.230137	0.638014
eschColi_CFT073_refSeq_c2332		851.559	9.73396	-0.598591	0.297311	-2.01335	0.0440781	0.230314	0.63768
eschColi_CFT073_refSeq_c3531		129.312	7.01471	-0.6724	0.333936	-2.01356	0.0440561	0.230314	0.63768
eschColi_CFT073_refSeq_c0469		383.67	8.58372	-0.466405	0.231991	-2.01044	0.0443842	0.231671	0.635129
eschColi_CFT073_refSeq_c5253		2182.3	11.0916	0.274804	0.136862	2.00789	0.0446551	0.232841	0.63294
eschColi_CFT073_refSeq_c3477		762.21	9.57405	0.588981	0.293636	2.00582	0.0448754	0.233502	0.631709
eschColi_CFT073_refSeq_c3059		2495.27	11.285	-0.859225	0.429001	-2.00285	0.0451933	0.234554	0.629757
eschColi_CFT073_refSeq_c5458		11091.9	13.4372	1.3439	0.671074	2.00261	0.0452187	0.234554	0.629757
eschColi_CFT073_refSeq_c5466		3977.78	11.9577	0.505447	0.252714	2.00008	0.0454921	0.235728	0.627589
eschColi_CFT073_refSeq_c3097		7020.42	12.7773	0.426337	0.213426	1.99759	0.0457615	0.236878	0.625476
eschColi_CFT073_refSeq_c2409		138.486	7.11359	0.800691	0.400937	1.99705	0.0458201	0.236935	0.625371
eschColi_CFT073_refSeq_c4372		7179.75	12.8097	0.478901	0.240119	1.99443	0.0461049	0.238161	0.62313
eschColi_CFT073_refSeq_c4929		2969.94	11.5362	-0.597751	0.300322	-1.99037	0.0465501	0.240212	0.619405
eschColi_CFT073_refSeq_c2551		2437.92	11.2514	0.874728	0.439907	1.98844	0.0467634	0.241063	0.617869
eschColi_CFT073_refSeq_c1094		77.983	6.28509	1.29369	0.651445	1.98588	0.0470465	0.242181	0.615859
eschColi_CFT073_refSeq_c4938		50696.1	15.6296	-0.846954	0.426547	-1.9856	0.0470774	0.242181	0.615859
eschColi_CFT073_refSeq_c5391		5201.56	12.3447	-0.562928	0.28387	-1.98305	0.0473615	0.243392	0.613693
eschColi_CFT073_refSeq_c1077		51.7751	5.69419	1.23733	0.624599	1.981	0.0475916	0.244198	0.612258
eschColi_CFT073_refSeq_c4081		34045.6	15.0552	-0.816581	0.412252	-1.98078	0.0476161	0.244198	0.612258
eschColi_CFT073_refSeq_c1332		169.991	7.40932	-0.661791	0.334419	-1.97893	0.0478243	0.244664	0.611429
eschColi_CFT073_refSeq_c1899		809.971	9.66173	1.26664	0.64015	1.97866	0.0478542	0.244664	0.611429
eschColi_CFT073_refSeq_c3962		9311.35	13.1848	0.376278	0.190247	1.97784	0.0479468	0.244827	0.611141
eschColi_CFT073_refSeq_c5130		692.55	9.43577	0.428282	0.216577	1.97751	0.0479841	0.244827	0.611141
eschColi_CFT073_refSeq_c1828		3199.31	11.6435	0.651919	0.32995	1.97581	0.048176	0.245525	0.609905
eschColi_CFT073_refSeq_c1902		435.53	8.76663	-0.611315	0.309459	-1.97543	0.0482193	0.245525	0.609905
eschColi_CFT073_refSeq_c0156		1285.95	10.3286	0.621458	0.314738	1.97453	0.048322	0.245797	0.609424
eschColi_CFT073_refSeq_c0851		2957.54	11.5302	0.384342	0.194782	1.97319	0.0484739	0.246171	0.608764
eschColi_CFT073_refSeq_c4016		34.2902	5.09973	-0.953082	0.483085	-1.97291	0.0485063	0.246171	0.608764
eschColi_CFT073_refSeq_c5140		977.212	9.93253	1.42767	0.72376	1.97258	0.0485435	0.246171	0.608764
eschColi_CFT073_refSeq_c2331		1310.09	10.3554	-0.589452	0.298926	-1.9719	0.0486212	0.246315	0.60851
eschColi_CFT073_refSeq_c0631		90.1684	6.49455	-0.7201	0.365955	-1.96773	0.0490992	0.24773	0.606021
eschColi_CFT073_refSeq_c2369		289.8	8.17891	1.00352	0.509972	1.96779	0.0490921	0.24773	0.606021
eschColi_CFT073_refSeq_c5409		109.606	6.77618	-0.852195	0.433042	-1.96793	0.0490766	0.24773	0.606021
eschColi_CFT073_refSeq_c1643		756.487	9.56317	-0.461583	0.235129	-1.96311	0.0496336	0.249669	0.602636
eschColi_CFT073_refSeq_c4536		145.885	7.18869	-0.531443	0.270855	-1.96209	0.0497518	0.250012	0.60204
eschColi_CFT073_refSeq_c4058		25452.9	14.6355	-0.486461	0.248097	-1.96077	0.0499062	0.250032	0.602004
eschColi_CFT073_refSeq_c4591		185.264	7.53343	-0.796965	0.406414	-1.96097	0.0498826	0.250032	0.602004
eschColi_CFT073_refSeq_c5290		34876.8	15.09	-1.47036	0.749755	-1.96112	0.049865	0.250032	0.602004
eschColi_CFT073_refSeq_c2460		3300.36	11.6884	0.889962	0.454459	1.95829	0.0501964	0.250982	0.600357
eschColi_CFT073_refSeq_c3390		23.5136	4.55542	-1.31961	0.673824	-1.95839	0.0501844	0.250982	0.600357
eschColi_CFT073_refSeq_c0521		4970.86	12.2793	-1.16719	0.597184	-1.9545	0.0506424	0.252473	0.597785
eschColi_CFT073_refSeq_c3177		355.398	8.47329	1.27942	0.654747	1.95406	0.0506938	0.252473	0.597785
eschColi_CFT073_refSeq_c2724		2537.41	11.3091	-0.638252	0.326833	-1.95284	0.050839	0.252928	0.597004
eschColi_CFT073_refSeq_c0594		12463.6	13.6054	-0.646943	0.331419	-1.95204	0.0509331	0.252957	0.596953
eschColi_CFT073_refSeq_c2184		143004	17.1257	1.22242	0.626332	1.95171	0.050973	0.252957	0.596953
eschColi_CFT073_refSeq_c5437		56.2898	5.8148	0.895687	0.458972	1.95151	0.0509969	0.252957	0.596953
eschColi_CFT073_refSeq_c3921		42506.3	15.3754	-0.793037	0.40698	-1.94859	0.0513446	0.254176	0.594865
eschColi_CFT073_refSeq_c3940		529.283	9.04789	-0.54064	0.277433	-1.94872	0.0513289	0.254176	0.594865
eschColi_CFT073_refSeq_c3941		982.318	9.94005	-0.633389	0.325479	-1.94602	0.0516523	0.255446	0.592701
eschColi_CFT073_refSeq_c1319		251.218	7.9728	0.452974	0.233131	1.943	0.052016	0.256736	0.590514
eschColi_CFT073_refSeq_c3029		4282.34	12.0642	0.340981	0.17548	1.94313	0.0520007	0.256736	0.590514
eschColi_CFT073_refSeq_c0283		612.364	9.25825	-0.574771	0.296158	-1.94075	0.052288	0.257777	0.588755
eschColi_CFT073_refSeq_c3583		775.707	9.59937	-0.80112	0.412862	-1.94041	0.0523304	0.257777	0.588755
eschColi_CFT073_refSeq_c0384		2054.99	11.0049	-0.851639	0.439306	-1.9386	0.0525498	0.258603	0.587367
eschColi_CFT073_refSeq_c1131		1125.62	10.1365	1.17957	0.609097	1.93659	0.0527949	0.258761	0.587101
eschColi_CFT073_refSeq_c1887		73.6573	6.20276	-0.854516	0.441272	-1.93648	0.0528086	0.258761	0.587101
eschColi_CFT073_refSeq_c1969		188.452	7.55805	-0.874263	0.451143	-1.93788	0.0526373	0.258761	0.587101
eschColi_CFT073_refSeq_c4031		121.579	6.92575	0.531593	0.274421	1.93714	0.0527282	0.258761	0.587101
eschColi_CFT073_refSeq_c4641		129.051	7.0118	-0.527172	0.272269	-1.93622	0.0528412	0.258761	0.587101
eschColi_CFT073_refSeq_c0698		544.495	9.08878	-1.08341	0.56083	-1.93179	0.0533853	0.260658	0.583928
eschColi_CFT073_refSeq_c4121		23782	14.5376	0.725709	0.375652	1.93187	0.053376	0.260658	0.583928
eschColi_CFT073_refSeq_c5104		63.0073	5.97745	0.779365	0.403322	1.93237	0.0533144	0.260658	0.583928
eschColi_CFT073_refSeq_c4495		417.118	8.70431	-1.31355	0.680238	-1.93101	0.0534821	0.260875	0.583567
eschColi_CFT073_refSeq_c2851		29361.4	14.8416	0.538643	0.279086	1.93003	0.0536033	0.260876	0.583566
eschColi_CFT073_refSeq_c4600		453.567	8.82517	-0.520351	0.269648	-1.92974	0.053639	0.260876	0.583566
eschColi_CFT073_refSeq_c5390		30.147	4.91394	-1.14346	0.592454	-1.93004	0.0536014	0.260876	0.583566
eschColi_CFT073_refSeq_c3723		59.2796	5.88946	-0.711464	0.369679	-1.92455	0.0542859	0.263765	0.578782
eschColi_CFT073_refSeq_c3653		34.115	5.09234	-1.10948	0.577223	-1.9221	0.0545936	0.265002	0.576751
eschColi_CFT073_refSeq_c0332		281.266	8.13579	-0.335777	0.174935	-1.91944	0.0549292	0.266372	0.574512
eschColi_CFT073_refSeq_c3489		2896.91	11.5003	0.517072	0.269635	1.91768	0.0551521	0.266826	0.573772
eschColi_CFT073_refSeq_c4415		114.394	6.83787	-1.11227	0.58002	-1.91764	0.0551569	0.266826	0.573772
eschColi_CFT073_refSeq_c5236		523.544	9.03217	0.996215	0.519557	1.91743	0.0551832	0.266826	0.573772
eschColi_CFT073_refSeq_c1854		1325.48	10.3723	-0.382285	0.199544	-1.91579	0.0553918	0.267575	0.572554
eschColi_CFT073_refSeq_c1707		62686.8	15.9359	-0.715821	0.373816	-1.9149	0.0555049	0.267582	0.572543
eschColi_CFT073_refSeq_c5491		497.009	8.95713	1.14696	0.598869	1.91522	0.055465	0.267582	0.572543
eschColi_CFT073_refSeq_c1241		3478.04	11.7641	-0.842878	0.440721	-1.9125	0.0558123	0.268566	0.570949
eschColi_CFT073_refSeq_c2174		701.091	9.45346	0.614007	0.321342	1.91076	0.0560356	0.269381	0.569633
eschColi_CFT073_refSeq_c1207		100.506	6.65114	-0.502007	0.262888	-1.90959	0.0561866	0.269847	0.568882
eschColi_CFT073_refSeq_c1235		243.637	7.92859	-0.765378	0.401019	-1.90858	0.0563158	0.270208	0.568302
eschColi_CFT073_refSeq_c1317		560.867	9.13152	1.35705	0.711556	1.90716	0.0565001	0.270296	0.56816
eschColi_CFT073_refSeq_c3739		1287.71	10.3306	0.763412	0.400142	1.90785	0.0564105	0.270296	0.56816
eschColi_CFT073_refSeq_c4245		270.271	8.07826	0.742101	0.389194	1.90677	0.0565509	0.270296	0.56816
eschColi_CFT073_refSeq_c5397		294.381	8.20154	0.663415	0.34784	1.90724	0.056489	0.270296	0.56816
eschColi_CFT073_refSeq_c2606		9251.43	13.1755	0.779898	0.409472	1.90464	0.0568267	0.271286	0.566572
eschColi_CFT073_refSeq_c5363		3216.67	11.6514	0.444383	0.233354	1.90433	0.0568668	0.271286	0.566572
eschColi_CFT073_refSeq_c0686		1136.2	10.15	1.35812	0.713363	1.90383	0.0569321	0.271336	0.566493
eschColi_CFT073_refSeq_c4821		112.005	6.80743	-0.761995	0.40033	-1.90342	0.0569859	0.271336	0.566493
eschColi_CFT073_refSeq_c0362		340.695	8.41234	-0.356874	0.187758	-1.90071	0.0573405	0.272764	0.564213
eschColi_CFT073_refSeq_c0073		50.6536	5.66259	0.662958	0.349574	1.89648	0.0578972	0.273171	0.563565
eschColi_CFT073_refSeq_c1135		611.675	9.25662	0.393261	0.207518	1.89507	0.0580831	0.273171	0.563565
eschColi_CFT073_refSeq_c1466		551.456	9.1071	-0.440941	0.232311	-1.89806	0.0576884	0.273171	0.563565
eschColi_CFT073_refSeq_c2085		63.2335	5.98262	-0.807288	0.425887	-1.89555	0.0580201	0.273171	0.563565
eschColi_CFT073_refSeq_c2815		18.9434	4.24363	-0.933017	0.491637	-1.89778	0.0577253	0.273171	0.563565
eschColi_CFT073_refSeq_c3229		822.902	9.68458	1.1392	0.600307	1.89769	0.057737	0.273171	0.563565
eschColi_CFT073_refSeq_c4347		2095.5	11.0331	-1.05011	0.552911	-1.89924	0.0575325	0.273171	0.563565
eschColi_CFT073_refSeq_c5162		660.044	9.36642	0.541533	0.285488	1.89687	0.0578453	0.273171	0.563565
eschColi_CFT073_refSeq_c2557		8678.66	13.0833	-0.579742	0.306062	-1.8942	0.0581986	0.273354	0.563274
eschColi_CFT073_refSeq_c4346		2689.83	11.3933	-0.897901	0.474089	-1.89395	0.0582316	0.273354	0.563274
eschColi_CFT073_refSeq_c0364		20.7	4.37156	-1.00495	0.530841	-1.89313	0.0583404	0.273451	0.56312
eschColi_CFT073_refSeq_c4546		592.874	9.21158	-0.602826	0.318455	-1.89297	0.0583618	0.273451	0.56312
eschColi_CFT073_refSeq_c1990		2328.81	11.1854	0.387673	0.205	1.89108	0.058613	0.273868	0.562459
eschColi_CFT073_refSeq_c3447		453.31	8.82435	-0.960732	0.507889	-1.89162	0.058542	0.273868	0.562459
eschColi_CFT073_refSeq_c4532		120.698	6.91526	-0.863564	0.4567	-1.89088	0.0586405	0.273868	0.562459
eschColi_CFT073_refSeq_c4953		1001.84	9.96844	-0.29468	0.155945	-1.88964	0.0588056	0.274243	0.561865
eschColi_CFT073_refSeq_c4060		44229.5	15.4327	-0.49714	0.263232	-1.8886	0.058946	0.274641	0.561235
eschColi_CFT073_refSeq_c0664		5223.95	12.3509	0.643555	0.340946	1.88756	0.0590854	0.274777	0.561019
eschColi_CFT073_refSeq_c3499		245.618	7.94027	-0.458485	0.242894	-1.88759	0.0590811	0.274777	0.561019
eschColi_CFT073_refSeq_c4382		53.7931	5.74935	-0.943623	0.500658	-1.88476	0.0594617	0.27627	0.558667
eschColi_CFT073_refSeq_c5114		924.354	9.8523	-1.09568	0.581534	-1.88412	0.0595492	0.276419	0.558432
eschColi_CFT073_refSeq_c0491		1020.86	9.99558	-0.870631	0.462922	-1.88073	0.0600091	0.278295	0.555494
eschColi_CFT073_refSeq_c2073		3560.63	11.7979	0.790181	0.420264	1.8802	0.0600808	0.278369	0.555379
eschColi_CFT073_refSeq_c4154		2160.44	11.0771	-0.341919	0.181938	-1.87931	0.0602017	0.27867	0.55491
eschColi_CFT073_refSeq_c0157		1069.64	10.0629	0.592654	0.315638	1.87764	0.0604309	0.278833	0.554656
eschColi_CFT073_refSeq_c2170		4779.33	12.2226	0.667383	0.355545	1.87707	0.0605087	0.278833	0.554656
eschColi_CFT073_refSeq_c3792		561.479	9.13309	-0.457647	0.243769	-1.87738	0.060466	0.278833	0.554656
eschColi_CFT073_refSeq_c4286		1157.92	10.1773	0.611916	0.325803	1.87818	0.0603571	0.278833	0.554656
eschColi_CFT073_refSeq_c2283		1458.57	10.5103	-0.496408	0.26475	-1.87501	0.0607916	0.279585	0.553486
eschColi_CFT073_refSeq_c3263		494.933	8.95109	0.833344	0.444438	1.87505	0.0607858	0.279585	0.553486
eschColi_CFT073_refSeq_c0037		1600.33	10.6442	-0.589146	0.314721	-1.87197	0.0612114	0.279783	0.553179
eschColi_CFT073_refSeq_c0392		59.1567	5.88647	-0.765755	0.409178	-1.87145	0.0612831	0.279783	0.553179
eschColi_CFT073_refSeq_c0643		89.2875	6.48039	0.784159	0.419011	1.87145	0.0612821	0.279783	0.553179
eschColi_CFT073_refSeq_c2470		9045.18	13.1429	0.456559	0.243756	1.87302	0.0610661	0.279783	0.553179
eschColi_CFT073_refSeq_c3424		4555.78	12.1535	0.576522	0.307871	1.87261	0.061122	0.279783	0.553179
eschColi_CFT073_refSeq_c4055		46865	15.5162	-0.436937	0.233136	-1.87418	0.0609063	0.279783	0.553179
eschColi_CFT073_refSeq_c4410		89.8586	6.48959	-0.572005	0.305572	-1.87192	0.0612183	0.279783	0.553179
eschColi_CFT073_refSeq_c4986		62.5927	5.96792	-0.666217	0.355809	-1.8724	0.0611511	0.279783	0.553179
eschColi_CFT073_refSeq_c0112		4446.68	12.1185	0.320948	0.171714	1.86909	0.0616106	0.280878	0.551482
eschColi_CFT073_refSeq_c4611		104.201	6.70322	-0.654801	0.350366	-1.86891	0.0616356	0.280878	0.551482
eschColi_CFT073_refSeq_c3046		1061.53	10.0519	1.16556	0.624626	1.86602	0.0620386	0.282105	0.54959
eschColi_CFT073_refSeq_c3442		926.437	9.85555	-0.374447	0.200618	-1.86646	0.0619766	0.282105	0.54959
eschColi_CFT073_refSeq_c3689		406.42	8.66683	-1.05576	0.565861	-1.86576	0.0620743	0.282105	0.54959
eschColi_CFT073_refSeq_c0835		1437.88	10.4897	0.385647	0.207105	1.86208	0.0625913	0.284072	0.546571
eschColi_CFT073_refSeq_c4866		1241.96	10.2784	-0.441208	0.23697	-1.86187	0.0626211	0.284072	0.546571
eschColi_CFT073_refSeq_c0416		258.463	8.01381	0.616377	0.331137	1.86139	0.0626887	0.284121	0.546497
eschColi_CFT073_refSeq_c4895		439.907	8.78106	-0.40419	0.217259	-1.86041	0.0628276	0.284492	0.545931
eschColi_CFT073_refSeq_c3716		2460.88	11.265	0.613298	0.329829	1.85944	0.062965	0.284855	0.545376
eschColi_CFT073_refSeq_c5361		137.162	7.09974	1.06218	0.572584	1.85507	0.0635867	0.287407	0.541502
eschColi_CFT073_refSeq_c5004		244.515	7.93378	-1.01704	0.548412	-1.85452	0.0636645	0.287499	0.541364
eschColi_CFT073_refSeq_c2714		2047.93	11	0.407799	0.219997	1.85366	0.0637883	0.287797	0.540914
eschColi_CFT073_refSeq_c2386		1092.59	10.0935	0.752307	0.406259	1.85179	0.064056	0.288744	0.539487
eschColi_CFT073_refSeq_c0404		4212.36	12.0404	0.577767	0.312534	1.84866	0.0645074	0.288832	0.539355
eschColi_CFT073_refSeq_c0468		31.7998	4.99095	-0.708317	0.38328	-1.84804	0.0645965	0.288832	0.539355
eschColi_CFT073_refSeq_c0751		3097.87	11.5971	0.409266	0.221277	1.84956	0.0643766	0.288832	0.539355
eschColi_CFT073_refSeq_c0846		19.5862	4.29177	-1.08214	0.585344	-1.84872	0.0644982	0.288832	0.539355
eschColi_CFT073_refSeq_c2136		166.35	7.37807	-0.432894	0.234055	-1.84954	0.06438	0.288832	0.539355
eschColi_CFT073_refSeq_c2708		2546.98	11.3146	-0.773413	0.418386	-1.84856	0.064521	0.288832	0.539355
eschColi_CFT073_refSeq_c3037		8093.81	12.9826	0.304806	0.164718	1.85047	0.0642455	0.288832	0.539355
eschColi_CFT073_refSeq_c3795		1888.95	10.8834	-0.877718	0.474931	-1.84809	0.0645887	0.288832	0.539355
eschColi_CFT073_refSeq_c4533		227.816	7.83172	-0.488077	0.263934	-1.84924	0.0644233	0.288832	0.539355
eschColi_CFT073_refSeq_c0896		18820.3	14.2	0.570733	0.309489	1.84411	0.0651669	0.289941	0.53769
eschColi_CFT073_refSeq_c1000		1975.34	10.9479	0.430736	0.233487	1.84479	0.0650677	0.289941	0.53769
eschColi_CFT073_refSeq_c1114		158.183	7.30545	0.717104	0.388984	1.84353	0.0652513	0.289941	0.53769
eschColi_CFT073_refSeq_c3931		20875.4	14.3495	-0.81589	0.442455	-1.84401	0.0651822	0.289941	0.53769
eschColi_CFT073_refSeq_c4270		35.0015	5.12934	-0.76908	0.417175	-1.84354	0.0652498	0.289941	0.53769
eschColi_CFT073_refSeq_c4539		105.143	6.71621	-0.555969	0.301424	-1.84447	0.0651143	0.289941	0.53769
eschColi_CFT073_refSeq_c4258		1403.01	10.4543	-0.423339	0.230016	-1.84047	0.0656986	0.291669	0.53511
eschColi_CFT073_refSeq_c4727		214.71	7.74625	-0.729313	0.396631	-1.83877	0.0659489	0.29252	0.533844
eschColi_CFT073_refSeq_c3539		365.247	8.51273	0.454505	0.247288	1.83796	0.0660687	0.292791	0.533442
eschColi_CFT073_refSeq_c5074		6331.41	12.6283	0.345615	0.188199	1.83643	0.0662935	0.293527	0.532352
eschColi_CFT073_refSeq_c4484		38.7137	5.27477	-0.812175	0.442514	-1.83536	0.0664517	0.293966	0.531703
eschColi_CFT073_refSeq_c2683		681.723	9.41304	-1.45572	0.793406	-1.83478	0.066539	0.294092	0.531517
eschColi_CFT073_refSeq_c4725		27823.9	14.764	0.35084	0.191315	1.83384	0.0666778	0.294445	0.530996
eschColi_CFT073_refSeq_c5393		36664.3	15.1621	-0.558393	0.305361	-1.82863	0.067455	0.297613	0.526348
eschColi_CFT073_refSeq_c0333		1121	10.1306	-0.559393	0.306209	-1.82683	0.067725	0.297743	0.526159
eschColi_CFT073_refSeq_c1479		4226.18	12.0451	0.648698	0.355127	1.82666	0.0677504	0.297743	0.526159
eschColi_CFT073_refSeq_c2723		36464.4	15.1542	-1.48959	0.814915	-1.82791	0.0675635	0.297743	0.526159
eschColi_CFT073_refSeq_c5177		125.689	6.97372	0.54942	0.300813	1.82645	0.0677827	0.297743	0.526159
eschColi_CFT073_refSeq_c3293		111.03	6.7948	0.810025	0.443659	1.82578	0.0678828	0.29792	0.5259
eschColi_CFT073_refSeq_c1023		2430.62	11.2471	0.723963	0.397424	1.82164	0.0685099	0.299906	0.523015
eschColi_CFT073_refSeq_c2838		12379.7	13.5957	0.699517	0.383859	1.82233	0.0684054	0.299906	0.523015
eschColi_CFT073_refSeq_c4160		8288.88	13.017	-0.432247	0.237289	-1.8216	0.0685155	0.299906	0.523015
eschColi_CFT073_refSeq_c0892		216.197	7.7562	-0.652991	0.358561	-1.82114	0.0685853	0.299948	0.522954
eschColi_CFT073_refSeq_c2620		214.798	7.74684	-0.446629	0.245415	-1.81989	0.0687751	0.300515	0.522134
eschColi_CFT073_refSeq_c2604		468.706	8.87254	0.620462	0.341981	1.81432	0.0696289	0.303752	0.517481
eschColi_CFT073_refSeq_c2799		3171.06	11.6307	1.00041	0.551654	1.81347	0.0697594	0.303752	0.517481
eschColi_CFT073_refSeq_c1238		3853.43	11.9119	-1.1417	0.62994	-1.81239	0.0699254	0.303944	0.517207
eschColi_CFT073_refSeq_c2232		1256.65	10.2954	1.3487	0.744445	1.81168	0.0700355	0.304158	0.516901
eschColi_CFT073_refSeq_c1230		566.915	9.14699	-1.30047	0.718092	-1.811	0.0701406	0.304349	0.516628
eschColi_CFT073_refSeq_c4272		41.1127	5.36151	-0.764158	0.422511	-1.80861	0.0705116	0.305693	0.514715
eschColi_CFT073_refSeq_c2672		595.085	9.21695	-0.473368	0.26189	-1.80751	0.0706831	0.306171	0.514036
eschColi_CFT073_refSeq_c2034		4463.65	12.124	-0.498423	0.275822	-1.80704	0.0707554	0.306204	0.51399
eschColi_CFT073_refSeq_c2684		1267.73	10.308	-1.33692	0.739988	-1.80667	0.0708134	0.306204	0.51399
eschColi_CFT073_refSeq_c0154		1173.08	10.1961	-0.464043	0.257217	-1.80409	0.0712173	0.306916	0.512981
eschColi_CFT073_refSeq_c1746		2669.09	11.3821	0.390259	0.216325	1.80405	0.0712241	0.306916	0.512981
eschColi_CFT073_refSeq_c2446		403.412	8.65611	0.416358	0.230725	1.80457	0.0711426	0.306916	0.512981
eschColi_CFT073_refSeq_c5392		524.873	9.03583	0.768097	0.425582	1.80482	0.0711033	0.306916	0.512981
eschColi_CFT073_refSeq_c0417		2406.62	11.2328	0.407184	0.225786	1.80341	0.0713239	0.307081	0.512748
eschColi_CFT073_refSeq_c1113		79.3832	6.31076	0.703393	0.390552	1.80102	0.0716996	0.307901	0.511589
eschColi_CFT073_refSeq_c1999		462.703	8.85394	-0.639617	0.355068	-1.80139	0.0716413	0.307901	0.511589
eschColi_CFT073_refSeq_c3415		3026.54	11.5635	0.493079	0.273875	1.80038	0.0718008	0.308071	0.51135
eschColi_CFT073_refSeq_c0785		891.689	9.8004	1.20177	0.667737	1.79976	0.0718981	0.308223	0.511135
eschColi_CFT073_refSeq_c4295		680.644	9.41076	-0.79003	0.439276	-1.79848	0.0721005	0.308774	0.51036
eschColi_CFT073_refSeq_c4578		114.787	6.84282	-0.641296	0.356639	-1.79817	0.0721504	0.308774	0.51036
eschColi_CFT073_refSeq_c1402		753.844	9.55812	0.404416	0.225008	1.79734	0.072281	0.309068	0.509946
eschColi_CFT073_refSeq_c0004		5945.28	12.5375	1.04656	0.583463	1.7937	0.0728609	0.311281	0.506848
eschColi_CFT073_refSeq_c3014		483.138	8.91629	-1.1862	0.661493	-1.79321	0.0729389	0.311347	0.506755
eschColi_CFT073_refSeq_c1221		68.3952	6.09582	-0.681256	0.379999	-1.79279	0.0730071	0.311372	0.50672
eschColi_CFT073_refSeq_c4204		29.0218	4.85907	1.22581	0.684049	1.79199	0.0731346	0.311649	0.506334
eschColi_CFT073_refSeq_c4499		82.3182	6.36314	-0.513901	0.287142	-1.78971	0.0734999	0.312939	0.50454
eschColi_CFT073_refSeq_c3956		1636.42	10.6763	0.285754	0.159961	1.7864	0.0740351	0.314681	0.50213
eschColi_CFT073_refSeq_c0188		635.288	9.31127	1.25047	0.701083	1.78363	0.074484	0.315921	0.500421
eschColi_CFT073_refSeq_c0920		1800.9	10.8145	-0.816787	0.457987	-1.78343	0.0745169	0.315921	0.500421
eschColi_CFT073_refSeq_c3040		5462.39	12.4153	-0.965016	0.54101	-1.78373	0.0744674	0.315921	0.500421
eschColi_CFT073_refSeq_c3302		85.7536	6.42213	-0.5463	0.306687	-1.7813	0.074864	0.317123	0.498772
eschColi_CFT073_refSeq_c0319		132.14	7.04593	-1.22643	0.689883	-1.77773	0.0754478	0.319055	0.496135
eschColi_CFT073_refSeq_c0199		340.521	8.4116	0.557314	0.314199	1.77376	0.076103	0.320061	0.494767
eschColi_CFT073_refSeq_c0874		458.69	8.84138	0.581894	0.327672	1.77585	0.0757582	0.320061	0.494767
eschColi_CFT073_refSeq_c3428		930.354	9.86164	1.02312	0.57687	1.77357	0.0761347	0.320061	0.494767
eschColi_CFT073_refSeq_c4626		1192.54	10.2198	-0.844467	0.475898	-1.77447	0.0759852	0.320061	0.494767
eschColi_CFT073_refSeq_c4737		4516.82	12.1411	-0.38202	0.215323	-1.77417	0.0760347	0.320061	0.494767
eschColi_CFT073_refSeq_c1809		70.4519	6.13857	-0.989008	0.557958	-1.77255	0.0763035	0.320501	0.494171
eschColi_CFT073_refSeq_c0644		147.077	7.20043	1.03246	0.58314	1.77052	0.0766404	0.320938	0.493579
eschColi_CFT073_refSeq_c1164		403.573	8.65669	-0.550137	0.310684	-1.77073	0.0766056	0.320938	0.493579
eschColi_CFT073_refSeq_c5019		395.247	8.62661	1.03088	0.582237	1.77055	0.0766363	0.320938	0.493579
eschColi_CFT073_refSeq_c2427		131.828	7.04252	0.485885	0.274873	1.76768	0.0771152	0.322552	0.4914
eschColi_CFT073_refSeq_c4830		129.913	7.0214	-0.649275	0.36752	-1.76664	0.0772886	0.323007	0.490789
eschColi_CFT073_refSeq_c0393		2065	11.0119	-0.308472	0.174796	-1.76475	0.0776056	0.323108	0.490652
eschColi_CFT073_refSeq_c0894		5536.28	12.4347	0.408509	0.231422	1.76521	0.0775288	0.323108	0.490652
eschColi_CFT073_refSeq_c3599		827.288	9.69225	0.796665	0.451479	1.76457	0.0776367	0.323108	0.490652
eschColi_CFT073_refSeq_c3637		165.845	7.37369	-0.533209	0.301961	-1.76582	0.0774262	0.323108	0.490652
eschColi_CFT073_refSeq_c5060		45.4872	5.50739	-0.87836	0.497648	-1.76502	0.0775599	0.323108	0.490652
eschColi_CFT073_refSeq_c0003		29985.9	14.872	1.11762	0.633718	1.7636	0.0777995	0.323502	0.490124
eschColi_CFT073_refSeq_c2695		1553.72	10.6015	0.865904	0.491486	1.76181	0.0781019	0.324039	0.489403
eschColi_CFT073_refSeq_c3075		1297.78	10.3418	1.01623	0.576844	1.7617	0.0781199	0.324039	0.489403
eschColi_CFT073_refSeq_c3715		254.863	7.99358	0.485619	0.275847	1.76047	0.0783289	0.324636	0.488604
eschColi_CFT073_refSeq_c3685		37.6117	5.23311	-1.22618	0.696975	-1.75928	0.0785297	0.325198	0.487853
eschColi_CFT073_refSeq_c3776		2941.47	11.5223	-0.572756	0.325761	-1.75821	0.0787117	0.325411	0.487567
eschColi_CFT073_refSeq_c3672		111.343	6.79887	1.1543	0.657043	1.7568	0.0789512	0.326131	0.486608
eschColi_CFT073_refSeq_c5188		7767.85	12.9233	-1.40882	0.802196	-1.7562	0.0790537	0.326284	0.486404
eschColi_CFT073_refSeq_c0380		100.217	6.64698	-0.525875	0.300222	-1.75162	0.0798388	0.328645	0.483274
eschColi_CFT073_refSeq_c2051		666.765	9.38103	-0.623596	0.356038	-1.75149	0.079862	0.328645	0.483274
eschColi_CFT073_refSeq_c3472		3606.13	11.8162	0.449198	0.25649	1.75133	0.079889	0.328645	0.483274
eschColi_CFT073_refSeq_c3575		770.405	9.58947	-0.383439	0.218931	-1.75141	0.0798745	0.328645	0.483274
eschColi_CFT073_refSeq_c0833		1204.75	10.2345	0.524935	0.300056	1.74946	0.0802122	0.329703	0.481878
eschColi_CFT073_refSeq_c3226		250.387	7.96801	1.39111	0.795636	1.74843	0.0803896	0.329888	0.481633
eschColi_CFT073_refSeq_c2486		35.7379	5.15938	-0.699691	0.400343	-1.74773	0.0805111	0.330115	0.481334
eschColi_CFT073_refSeq_c3709		148.209	7.21149	-0.740516	0.42431	-1.74522	0.0809462	0.331627	0.47935
eschColi_CFT073_refSeq_c0505		2447.05	11.2568	0.308415	0.177181	1.74068	0.0817395	0.334421	0.475706
eschColi_CFT073_refSeq_c1884		136.366	7.09134	-0.436064	0.250532	-1.74055	0.0817624	0.334421	0.475706
eschColi_CFT073_refSeq_c0103		4918.08	12.2639	0.474608	0.272942	1.73886	0.0820599	0.335037	0.474907
eschColi_CFT073_refSeq_c1859		4577.56	12.1604	0.961165	0.552976	1.73817	0.0821814	0.335037	0.474907
eschColi_CFT073_refSeq_c4487		19.5854	4.2917	-1.21625	0.699345	-1.73913	0.0820118	0.335037	0.474907
eschColi_CFT073_refSeq_c4648		3044.72	11.5721	1.34907	0.776033	1.73842	0.0821375	0.335037	0.474907
eschColi_CFT073_refSeq_c1396		346.639	8.43729	-0.407785	0.234681	-1.73761	0.0822792	0.335162	0.474745
eschColi_CFT073_refSeq_c1967		127.6	6.99548	-1.05791	0.609235	-1.73645	0.0824837	0.335447	0.474376
eschColi_CFT073_refSeq_c3326		21.771	4.44433	-0.80595	0.464803	-1.73396	0.0829253	0.336421	0.473117
eschColi_CFT073_refSeq_c3600		3022.61	11.5616	0.400744	0.231107	1.73402	0.0829146	0.336421	0.473117
eschColi_CFT073_refSeq_c0450		190.165	7.57111	-0.542207	0.313266	-1.73082	0.0834839	0.33812	0.470929
eschColi_CFT073_refSeq_c1044		536.544	9.06755	0.419028	0.242192	1.73015	0.0836044	0.33812	0.470929
eschColi_CFT073_refSeq_c4383		15.5458	3.95845	-1.01458	0.58656	-1.7297	0.0836831	0.33812	0.470929
eschColi_CFT073_refSeq_c5011		9021.64	13.1392	0.557584	0.322301	1.73001	0.083629	0.33812	0.470929
eschColi_CFT073_refSeq_c5153		17.047	4.09144	0.845289	0.488334	1.73097	0.083458	0.33812	0.470929
eschColi_CFT073_refSeq_c1835		14.2434	3.83222	-1.20396	0.696963	-1.72743	0.0840899	0.339489	0.469174
eschColi_CFT073_refSeq_c3236		652.009	9.34875	0.668934	0.387404	1.72671	0.0842204	0.339741	0.468852
eschColi_CFT073_refSeq_c0238		79253.7	16.2742	0.992868	0.575929	1.72394	0.0847186	0.34095	0.46731
eschColi_CFT073_refSeq_c2817		5654.51	12.4652	-1.12235	0.651052	-1.7239	0.084725	0.34095	0.46731
eschColi_CFT073_refSeq_c4325		893.458	9.80326	-0.76759	0.445175	-1.72424	0.0846639	0.34095	0.46731
eschColi_CFT073_refSeq_c0031		1656.93	10.6943	0.38373	0.222691	1.72315	0.0848618	0.341225	0.466959
eschColi_CFT073_refSeq_c0060		147.375	7.20335	0.942536	0.54889	1.71717	0.0859483	0.343381	0.464224
eschColi_CFT073_refSeq_c1163		196.649	7.61948	-0.563027	0.327702	-1.71811	0.0857772	0.343381	0.464224
eschColi_CFT073_refSeq_c2155		1272.1	10.313	0.442621	0.257586	1.71834	0.0857345	0.343381	0.464224
eschColi_CFT073_refSeq_c2477		228.371	7.83524	-0.422064	0.245791	-1.71717	0.0859484	0.343381	0.464224
eschColi_CFT073_refSeq_c3252		372.162	8.53979	-0.380861	0.221547	-1.7191	0.085596	0.343381	0.464224
eschColi_CFT073_refSeq_c4397		13.7559	3.78197	-1.11124	0.646735	-1.71823	0.0857548	0.343381	0.464224
eschColi_CFT073_refSeq_c4468		2663.42	11.3791	-0.368014	0.214253	-1.71766	0.0858584	0.343381	0.464224
eschColi_CFT073_refSeq_c3222		840.281	9.71473	1.11588	0.650764	1.71473	0.0863957	0.344891	0.462318
eschColi_CFT073_refSeq_c1305		16.7088	4.06254	-1.12839	0.658676	-1.71312	0.0866906	0.345792	0.461185
eschColi_CFT073_refSeq_c0768		52.0102	5.70072	-0.750678	0.438641	-1.71137	0.0870123	0.346479	0.460324
eschColi_CFT073_refSeq_c4514		3425.14	11.7419	-0.448136	0.261801	-1.71175	0.0869434	0.346479	0.460324
eschColi_CFT073_refSeq_c4816		5681.77	12.4721	-0.537695	0.314248	-1.71105	0.087071	0.346479	0.460324
eschColi_CFT073_refSeq_c1659		1657.34	10.6947	0.623828	0.365212	1.70813	0.087613	0.347678	0.458823
eschColi_CFT073_refSeq_c2289		1391.23	10.4421	0.312187	0.182811	1.70771	0.0876904	0.347678	0.458823
eschColi_CFT073_refSeq_c2550		3157.2	11.6244	0.77791	0.455572	1.70755	0.0877208	0.347678	0.458823
eschColi_CFT073_refSeq_c4302		21.8601	4.45023	-0.971724	0.568727	-1.70859	0.0875261	0.347678	0.458823
eschColi_CFT073_refSeq_c4627		4481.55	12.1298	1.27597	0.746651	1.70892	0.0874661	0.347678	0.458823
eschColi_CFT073_refSeq_c0110		4520.83	12.1424	0.583224	0.34208	1.70494	0.0882064	0.349041	0.457123
eschColi_CFT073_refSeq_c4984		28.88	4.852	-0.702899	0.412362	-1.70457	0.0882745	0.349041	0.457123
eschColi_CFT073_refSeq_c5111		46.9234	5.55224	0.582568	0.341715	1.70483	0.0882253	0.349041	0.457123
eschColi_CFT073_refSeq_c2339		369.232	8.52838	-1.29461	0.759988	-1.70345	0.0884831	0.349589	0.456443
eschColi_CFT073_refSeq_c1440		128.828	7.0093	-0.417407	0.245123	-1.70285	0.0885967	0.349761	0.456229
eschColi_CFT073_refSeq_c4493		82.6499	6.36894	-1.11206	0.653211	-1.70244	0.0886723	0.349783	0.456202
eschColi_CFT073_refSeq_c4398		92.8902	6.53745	-0.624526	0.366962	-1.70188	0.0887772	0.349919	0.456032
eschColi_CFT073_refSeq_c4207		41.4067	5.37179	-0.930795	0.547754	-1.69929	0.0892639	0.35156	0.454
eschColi_CFT073_refSeq_c3982		6029.24	12.5578	0.643376	0.378905	1.69799	0.0895102	0.352252	0.453146
eschColi_CFT073_refSeq_c0608		668.575	9.38495	0.549541	0.324163	1.69526	0.0900255	0.353444	0.451679
eschColi_CFT073_refSeq_c1032		82.5109	6.36651	-0.583578	0.344105	-1.69593	0.0898992	0.353444	0.451679
eschColi_CFT073_refSeq_c5297		125.462	6.97111	-0.726023	0.428186	-1.69558	0.0899659	0.353444	0.451679
eschColi_CFT073_refSeq_c0005		23491.3	14.5198	0.796223	0.469965	1.69422	0.0902242	0.353621	0.451461
eschColi_CFT073_refSeq_c0239		12331.8	13.5901	1.14279	0.675917	1.69073	0.0908888	0.353621	0.451461
eschColi_CFT073_refSeq_c0980		2014.48	10.9762	-0.395669	0.233735	-1.69281	0.0904923	0.353621	0.451461
eschColi_CFT073_refSeq_c3000		483.021	8.91594	0.609918	0.360393	1.69237	0.0905754	0.353621	0.451461
eschColi_CFT073_refSeq_c3035		2763.05	11.432	0.383604	0.226436	1.69409	0.0902483	0.353621	0.451461
eschColi_CFT073_refSeq_c4027		2621.86	11.3564	-0.9856	0.582699	-1.69144	0.0907528	0.353621	0.451461
eschColi_CFT073_refSeq_c4786		981.413	9.93872	0.521977	0.30876	1.69056	0.0909211	0.353621	0.451461
eschColi_CFT073_refSeq_c4849		78.9945	6.30368	-0.75357	0.445743	-1.69059	0.0909146	0.353621	0.451461
eschColi_CFT073_refSeq_c5099		277.653	8.11714	-0.464018	0.274346	-1.69136	0.090768	0.353621	0.451461
eschColi_CFT073_refSeq_c3072		665.503	9.3783	0.512535	0.303653	1.6879	0.091431	0.355328	0.449371
eschColi_CFT073_refSeq_c0170		392.048	8.61489	-0.370179	0.219389	-1.68732	0.0915412	0.355479	0.449186
eschColi_CFT073_refSeq_c3633		1398.35	10.4495	-0.629577	0.37347	-1.68575	0.0918446	0.35638	0.448087
eschColi_CFT073_refSeq_c1588		17.5099	4.1301	-0.836288	0.496738	-1.68356	0.0922664	0.357739	0.446434
eschColi_CFT073_refSeq_c1162		197.014	7.62215	-0.415759	0.247235	-1.68163	0.0926399	0.358908	0.445017
eschColi_CFT073_refSeq_c1172		39.5802	5.30671	0.591343	0.351747	1.68116	0.0927321	0.358986	0.444922
eschColi_CFT073_refSeq_c4806		299.801	8.22786	-0.629177	0.374807	-1.67867	0.0932166	0.360582	0.442996
eschColi_CFT073_refSeq_c5425		7577.45	12.8875	0.310607	0.18527	1.67651	0.093638	0.361932	0.441373
eschColi_CFT073_refSeq_c0668		1393.31	10.4443	1.19822	0.715112	1.67557	0.0938234	0.362367	0.440851
eschColi_CFT073_refSeq_c1080		376.843	8.55782	1.16951	0.698779	1.67365	0.0941993	0.36256	0.44062
eschColi_CFT073_refSeq_c1380		1111.43	10.1182	-0.284237	0.16974	-1.67454	0.0940251	0.36256	0.44062
eschColi_CFT073_refSeq_c1541		296.398	8.21139	1.00862	0.602248	1.67475	0.093983	0.36256	0.44062
eschColi_CFT073_refSeq_c3527		60.9166	5.92876	1.10207	0.658274	1.67419	0.0940942	0.36256	0.44062
eschColi_CFT073_refSeq_c4691		599.168	9.22682	-0.558427	0.333696	-1.67346	0.0942366	0.36256	0.44062
eschColi_CFT073_refSeq_c1708		5048.06	12.3015	-0.645298	0.385789	-1.67267	0.0943922	0.362879	0.440238
eschColi_CFT073_refSeq_c0837		958.399	9.90448	0.287247	0.172043	1.66962	0.0949942	0.364071	0.438813
eschColi_CFT073_refSeq_c2309		1538.36	10.5872	-0.987885	0.591652	-1.66971	0.0949773	0.364071	0.438813
eschColi_CFT073_refSeq_c3335		1647.82	10.6863	0.299435	0.179275	1.67025	0.0948694	0.364071	0.438813
eschColi_CFT073_refSeq_c2904		24.0811	4.58983	-0.864185	0.517812	-1.66892	0.0951342	0.364328	0.438507
eschColi_CFT073_refSeq_c5202		534.424	9.06184	-0.55464	0.332655	-1.66731	0.0954523	0.365266	0.437391
eschColi_CFT073_refSeq_c0717		5663.24	12.4674	-0.696472	0.418357	-1.66478	0.0959571	0.366916	0.435433
eschColi_CFT073_refSeq_c2442		45.0022	5.49192	-0.792112	0.475927	-1.66436	0.0960412	0.366957	0.435385
eschColi_CFT073_refSeq_c4196		4612.49	12.1713	-0.713628	0.429085	-1.66314	0.0962848	0.367606	0.434617
eschColi_CFT073_refSeq_c1671		71.6834	6.16357	-0.60365	0.363176	-1.66214	0.0964846	0.368087	0.434049
eschColi_CFT073_refSeq_c0224		1519.8	10.5697	0.289843	0.174795	1.65819	0.0972797	0.369707	0.432142
eschColi_CFT073_refSeq_c1231		856.648	9.74256	-1.19029	0.717682	-1.65853	0.0972113	0.369707	0.432142
eschColi_CFT073_refSeq_c1246		4171.12	12.0262	-0.52199	0.314734	-1.65851	0.097214	0.369707	0.432142
eschColi_CFT073_refSeq_c4586		1091.22	10.0917	0.390129	0.235192	1.65877	0.0971624	0.369707	0.432142
eschColi_CFT073_refSeq_c1088		1623.47	10.6649	0.358849	0.216512	1.65741	0.0974371	0.370011	0.431785
eschColi_CFT073_refSeq_c5444		55.6172	5.79746	-0.62997	0.380174	-1.65706	0.097508	0.370011	0.431785
eschColi_CFT073_refSeq_c2078		1763.68	10.7844	0.539824	0.32585	1.65666	0.0975881	0.370034	0.431758
eschColi_CFT073_refSeq_c3145		247.609	7.95192	-0.88455	0.534083	-1.6562	0.0976806	0.370103	0.431677
eschColi_CFT073_refSeq_c2548		8246.08	13.0095	0.801508	0.484128	1.65557	0.0978086	0.370244	0.431512
eschColi_CFT073_refSeq_c3197		1597.86	10.6419	0.541857	0.327477	1.65464	0.0979971	0.370244	0.431512
eschColi_CFT073_refSeq_c3593		69.3686	6.11621	-0.873325	0.52783	-1.65456	0.0980145	0.370244	0.431512
eschColi_CFT073_refSeq_c4235		37.0363	5.21087	-0.818608	0.494544	-1.65528	0.0978677	0.370244	0.431512
eschColi_CFT073_refSeq_c3974		27615.4	14.7532	0.663107	0.400956	1.65381	0.0981653	0.370533	0.431173
eschColi_CFT073_refSeq_c0560		1529.29	10.5787	-0.470095	0.284605	-1.65175	0.0985862	0.371841	0.429643
eschColi_CFT073_refSeq_c0693		104193	16.6689	1.32019	0.800362	1.6495	0.099046	0.372632	0.428719
eschColi_CFT073_refSeq_c1089		734.429	9.52048	0.965134	0.585431	1.64859	0.0992326	0.372632	0.428719
eschColi_CFT073_refSeq_c1839		988.053	9.94844	-0.959677	0.581873	-1.64929	0.0990883	0.372632	0.428719
eschColi_CFT073_refSeq_c2057		3284.86	11.6816	-0.863241	0.523276	-1.64969	0.0990068	0.372632	0.428719
eschColi_CFT073_refSeq_c2072		18389.6	14.1666	-0.859639	0.521689	-1.6478	0.0993935	0.372632	0.428719
eschColi_CFT073_refSeq_c2918		27.8183	4.79796	1.30662	0.792584	1.64856	0.099238	0.372632	0.428719
eschColi_CFT073_refSeq_c2929		965.336	9.91489	1.16938	0.709632	1.64787	0.0993796	0.372632	0.428719
eschColi_CFT073_refSeq_c3156		10.4498	3.38541	-1.18647	0.719764	-1.64841	0.0992678	0.372632	0.428719
eschColi_CFT073_refSeq_c2311		1893.8	10.8871	0.541271	0.32878	1.6463	0.0997019	0.373508	0.4277
eschColi_CFT073_refSeq_c1633		1451.56	10.5034	-0.281876	0.171341	-1.64512	0.0999453	0.373815	0.427343
eschColi_CFT073_refSeq_c3475		1487.23	10.5384	0.293151	0.178267	1.64445	0.100084	0.373815	0.427343
eschColi_CFT073_refSeq_c3722		72.7306	6.18449	-0.49865	0.303184	-1.64471	0.10003	0.373815	0.427343
eschColi_CFT073_refSeq_c5185		1111.29	10.118	-0.713696	0.433766	-1.64535	0.0998984	0.373815	0.427343
eschColi_CFT073_refSeq_c1079		346.311	8.43592	1.20414	0.732549	1.64377	0.100224	0.374059	0.42706
eschColi_CFT073_refSeq_c3565		2921.96	11.5127	-0.415599	0.252959	-1.64295	0.100393	0.37441	0.426653
eschColi_CFT073_refSeq_c4091		40495.6	15.3055	-1.44235	0.878515	-1.6418	0.100631	0.375019	0.425946
eschColi_CFT073_refSeq_c2301		401.052	8.64764	-1.19248	0.726621	-1.64113	0.10077	0.375254	0.425674
eschColi_CFT073_refSeq_c1420		68.1646	6.09095	-1.31452	0.801314	-1.64046	0.10091	0.375498	0.425392
eschColi_CFT073_refSeq_c3724		81.4261	6.34742	-0.442674	0.269936	-1.63992	0.101021	0.375631	0.425239
eschColi_CFT073_refSeq_c2761		3000.24	11.5509	0.382136	0.233122	1.63921	0.101169	0.375853	0.424982
eschColi_CFT073_refSeq_c5252		431.982	8.75483	0.272296	0.166145	1.63891	0.101232	0.375853	0.424982
eschColi_CFT073_refSeq_c2549		9947.38	13.2801	0.70159	0.428504	1.6373	0.101568	0.37682	0.423866
eschColi_CFT073_refSeq_c2352		349.483	8.44908	-0.677853	0.414234	-1.6364	0.101756	0.377237	0.423386
eschColi_CFT073_refSeq_c1680		198.816	7.63529	0.641802	0.392437	1.63543	0.10196	0.377713	0.422838
eschColi_CFT073_refSeq_c0901		279.416	8.12627	-0.547018	0.334644	-1.63462	0.102128	0.377775	0.422767
eschColi_CFT073_refSeq_c3546		1761.32	10.7824	-0.381649	0.233432	-1.63495	0.10206	0.377775	0.422767
eschColi_CFT073_refSeq_c4043		644.164	9.33128	-0.483357	0.29583	-1.6339	0.102279	0.378053	0.422447
eschColi_CFT073_refSeq_c0545		1091.61	10.0922	0.976238	0.598011	1.63247	0.10258	0.378884	0.421494
eschColi_CFT073_refSeq_c5103		43.1853	5.43247	0.953333	0.58452	1.63097	0.102897	0.379777	0.420471
eschColi_CFT073_refSeq_c0330		852.649	9.73581	0.59088	0.362872	1.62834	0.103452	0.380979	0.419099
eschColi_CFT073_refSeq_c4530		463.136	8.85529	-0.656889	0.40338	-1.62846	0.103427	0.380979	0.419099
eschColi_CFT073_refSeq_c4712		211.148	7.72211	0.930687	0.571473	1.62858	0.103403	0.380979	0.419099
eschColi_CFT073_refSeq_c2469		5956.09	12.5401	0.548991	0.337591	1.6262	0.103907	0.382371	0.417515
eschColi_CFT073_refSeq_c1533		22.0627	4.46354	1.1436	0.704082	1.62425	0.104323	0.383611	0.416109
eschColi_CFT073_refSeq_c2651		61.0875	5.93281	-0.756129	0.465626	-1.6239	0.104398	0.383611	0.416109
eschColi_CFT073_refSeq_c0158		280.5	8.13186	0.504095	0.310718	1.62235	0.104727	0.384114	0.41554
eschColi_CFT073_refSeq_c4248		865.707	9.75774	0.444853	0.274182	1.62248	0.104702	0.384114	0.41554
eschColi_CFT073_refSeq_c4896		104.438	6.7065	-0.467106	0.28795	-1.62218	0.104765	0.384114	0.41554
eschColi_CFT073_refSeq_c4889		29388.3	14.843	0.912255	0.562635	1.6214	0.104932	0.384444	0.415167
eschColi_CFT073_refSeq_c0325		81.93	6.35632	-0.799423	0.493548	-1.61975	0.105286	0.385457	0.414024
eschColi_CFT073_refSeq_c4594		97.7226	6.61062	-0.929035	0.573908	-1.61879	0.105493	0.38565	0.413807
eschColi_CFT073_refSeq_c5399		411.619	8.68517	0.636185	0.392954	1.61898	0.105452	0.38565	0.413807
eschColi_CFT073_refSeq_c2418		1154.52	10.1731	0.286276	0.177117	1.61631	0.106028	0.386765	0.412552
eschColi_CFT073_refSeq_c3729		231.713	7.8562	0.311204	0.192542	1.61629	0.106031	0.386765	0.412552
eschColi_CFT073_refSeq_c4513		935.698	9.8699	-0.356203	0.220582	-1.61483	0.106347	0.387352	0.411895
eschColi_CFT073_refSeq_c4731		545.381	9.09112	-0.457253	0.283107	-1.61512	0.106284	0.387352	0.411895
eschColi_CFT073_refSeq_c0633		37.6586	5.23491	-0.584897	0.362468	-1.61365	0.106603	0.388002	0.411166
eschColi_CFT073_refSeq_c2171		1571.32	10.6178	-0.656705	0.407339	-1.61218	0.106922	0.388877	0.410187
eschColi_CFT073_refSeq_c4334		2950.37	11.5267	-0.560847	0.348053	-1.61138	0.107096	0.389227	0.409797
eschColi_CFT073_refSeq_c1439		79.0946	6.30551	-0.630826	0.391714	-1.61043	0.107305	0.38942	0.409582
eschColi_CFT073_refSeq_c2158		275.786	8.10741	-0.533233	0.331048	-1.61074	0.107235	0.38942	0.409582
eschColi_CFT073_refSeq_c4353		8.79252	3.13628	-1.17745	0.732132	-1.60825	0.107781	0.390775	0.408074
eschColi_CFT073_refSeq_c4400		64.5367	6.01205	-0.745199	0.463432	-1.608	0.107835	0.390775	0.408074
eschColi_CFT073_refSeq_c0754		97.2235	6.60323	1.32228	0.822706	1.60724	0.108002	0.391097	0.407716
eschColi_CFT073_refSeq_c1123		375.603	8.55307	-1.13277	0.705675	-1.60523	0.108443	0.392236	0.406452
eschColi_CFT073_refSeq_c2886		855.799	9.74113	-0.285811	0.178105	-1.60473	0.108553	0.392236	0.406452
eschColi_CFT073_refSeq_c5128		73.5812	6.20126	-0.929558	0.579212	-1.60487	0.108523	0.392236	0.406452
eschColi_CFT073_refSeq_c3314		850.368	9.73194	-0.559113	0.34852	-1.60425	0.108659	0.392337	0.406341
eschColi_CFT073_refSeq_c2305		189.253	7.56417	-1.33568	0.832908	-1.60364	0.108794	0.392538	0.406118
eschColi_CFT073_refSeq_c5005		60.0194	5.90736	-1.14843	0.717882	-1.59975	0.109653	0.395355	0.403013
eschColi_CFT073_refSeq_c2787		79.7186	6.31684	0.693462	0.434264	1.59687	0.110295	0.397094	0.401106
eschColi_CFT073_refSeq_c5040		130.015	7.02253	-0.504203	0.315712	-1.59703	0.110258	0.397094	0.401106
eschColi_CFT073_refSeq_c3745		701.429	9.45415	0.793699	0.497289	1.59605	0.110477	0.397463	0.400703
eschColi_CFT073_refSeq_c0361		574.3	9.16566	-0.30984	0.194216	-1.59533	0.110638	0.397753	0.400386
eschColi_CFT073_refSeq_c2255		219.886	7.78061	0.80652	0.505808	1.59452	0.11082	0.398121	0.399985
eschColi_CFT073_refSeq_c5389		34.7082	5.1172	-0.686335	0.431608	-1.59018	0.111794	0.401332	0.396496
eschColi_CFT073_refSeq_c2270		8826.8	13.1077	1.21993	0.767597	1.58929	0.111995	0.401766	0.396027
eschColi_CFT073_refSeq_c0169		69.633	6.1217	-0.543929	0.342461	-1.58829	0.11222	0.402012	0.395761
eschColi_CFT073_refSeq_c3598		117.961	6.88216	-1.13611	0.715504	-1.58785	0.11232	0.402064	0.395704
eschColi_CFT073_refSeq_c4968		57.5947	5.84786	-0.753869	0.475155	-1.58658	0.112609	0.402808	0.394902
eschColi_CFT073_refSeq_c3772		378.61	8.56457	0.686825	0.433099	1.58584	0.112776	0.403117	0.394569
eschColi_CFT073_refSeq_c1620		17.1555	4.1006	-0.925061	0.583882	-1.58433	0.113119	0.403295	0.394377
eschColi_CFT073_refSeq_c2558		5125.84	12.3236	-0.503213	0.317619	-1.58433	0.113119	0.403295	0.394377
eschColi_CFT073_refSeq_c3826		9.26452	3.21172	1.35926	0.857922	1.58436	0.113111	0.403295	0.394377
eschColi_CFT073_refSeq_c4028		180.994	7.49979	-0.486775	0.307269	-1.5842	0.113149	0.403295	0.394377
eschColi_CFT073_refSeq_c4580		170.156	7.41071	-0.810499	0.512108	-1.58267	0.113496	0.404243	0.393358
eschColi_CFT073_refSeq_c4457		2173.25	11.0856	-0.43928	0.277687	-1.58193	0.113666	0.404561	0.393016
eschColi_CFT073_refSeq_c1078		472.111	8.88298	1.18529	0.749976	1.58044	0.114007	0.404907	0.392645
eschColi_CFT073_refSeq_c2138		12610.1	13.6223	0.658021	0.416314	1.58059	0.113972	0.404907	0.392645
eschColi_CFT073_refSeq_c4940		39865.7	15.2829	-0.53278	0.337054	-1.58069	0.113948	0.404907	0.392645
eschColi_CFT073_refSeq_c4797		1232.47	10.2673	-0.316673	0.200449	-1.57982	0.114148	0.405121	0.392415
eschColi_CFT073_refSeq_c1351		502.928	8.97421	-0.906821	0.57513	-1.57672	0.114859	0.407355	0.390027
eschColi_CFT073_refSeq_c0600		3505.26	11.7753	-0.405708	0.25742	-1.57605	0.115013	0.407403	0.389975
eschColi_CFT073_refSeq_c3121		3666.49	11.8402	-0.584841	0.371103	-1.57595	0.115036	0.407403	0.389975
eschColi_CFT073_refSeq_c0075		154.232	7.26896	0.585849	0.372787	1.57154	0.116057	0.409305	0.387953
eschColi_CFT073_refSeq_c0455		351.958	8.45926	-1.10546	0.703618	-1.5711	0.116159	0.409305	0.387953
eschColi_CFT073_refSeq_c1627		2405.04	11.2318	-0.476663	0.30348	-1.57066	0.116262	0.409305	0.387953
eschColi_CFT073_refSeq_c2088		1844.91	10.8493	-0.659362	0.419426	-1.57206	0.115937	0.409305	0.387953
eschColi_CFT073_refSeq_c2326		3402.04	11.7322	0.349591	0.222606	1.57045	0.116311	0.409305	0.387953
eschColi_CFT073_refSeq_c2459		4382.51	12.0975	0.742344	0.472117	1.57237	0.115864	0.409305	0.387953
eschColi_CFT073_refSeq_c3730		232.152	7.85893	0.37193	0.23669	1.57138	0.116094	0.409305	0.387953
eschColi_CFT073_refSeq_c4674		2490.95	11.2825	-0.219782	0.139949	-1.57045	0.116312	0.409305	0.387953
eschColi_CFT073_refSeq_c4897		318.654	8.31585	-0.441386	0.28098	-1.57088	0.11621	0.409305	0.387953
eschColi_CFT073_refSeq_c0360		291.274	8.18624	-0.408657	0.2604	-1.56934	0.116568	0.409674	0.387561
eschColi_CFT073_refSeq_c2424		370.663	8.53396	0.75682	0.482269	1.56929	0.116581	0.409674	0.387561
eschColi_CFT073_refSeq_c1971		281.407	8.13652	-1.09075	0.695911	-1.56737	0.117029	0.410959	0.386201
eschColi_CFT073_refSeq_c3507		98.7108	6.62514	0.449821	0.287115	1.56669	0.117187	0.41103	0.386127
eschColi_CFT073_refSeq_c4583		23554.1	14.5237	-0.839416	0.535828	-1.56658	0.117214	0.41103	0.386127
eschColi_CFT073_refSeq_c2113		57699.9	15.8163	-0.225733	0.144146	-1.566	0.117349	0.411216	0.38593
eschColi_CFT073_refSeq_c3333		111.616	6.8024	-0.450884	0.288018	-1.56547	0.117472	0.41136	0.385778
eschColi_CFT073_refSeq_c1045		21892	14.4181	-0.330695	0.211423	-1.56414	0.117785	0.411721	0.385397
eschColi_CFT073_refSeq_c2479		297.997	8.21915	-0.608658	0.389173	-1.56398	0.117823	0.411721	0.385397
eschColi_CFT073_refSeq_c5352		347.043	8.43897	0.652707	0.417221	1.56442	0.11772	0.411721	0.385397
eschColi_CFT073_refSeq_c2247		269.147	8.07225	0.895782	0.573549	1.56182	0.118329	0.412623	0.384446
eschColi_CFT073_refSeq_c2608		280.983	8.13434	-0.421225	0.269664	-1.56203	0.11828	0.412623	0.384446
eschColi_CFT073_refSeq_c4541		15.7936	3.98127	-0.939035	0.600977	-1.56251	0.118167	0.412623	0.384446
eschColi_CFT073_refSeq_c0355		27.7237	4.79305	-0.814228	0.521717	-1.56067	0.118602	0.413284	0.383752
eschColi_CFT073_refSeq_c3501		378.403	8.56378	-0.305965	0.196238	-1.55915	0.118962	0.414249	0.382738
eschColi_CFT073_refSeq_c2552		3665.69	11.8399	0.684464	0.43965	1.55684	0.119508	0.415572	0.381353
eschColi_CFT073_refSeq_c2682		214.209	7.74288	-1.21522	0.780508	-1.55697	0.119479	0.415572	0.381353
eschColi_CFT073_refSeq_c5110		50.5817	5.66054	0.84974	0.546027	1.55622	0.119655	0.415793	0.381122
eschColi_CFT073_refSeq_c1168		111.637	6.80267	-0.634291	0.407832	-1.55528	0.11988	0.416117	0.380784
eschColi_CFT073_refSeq_c2141		39.397	5.30002	0.802659	0.516208	1.55491	0.119967	0.416117	0.380784
eschColi_CFT073_refSeq_c2547		10178	13.3132	0.737386	0.47427	1.55478	0.119999	0.416117	0.380784
eschColi_CFT073_refSeq_c2468		1941.81	10.9232	0.622854	0.400711	1.55437	0.120095	0.416162	0.380738
eschColi_CFT073_refSeq_c2887		539.481	9.07543	-0.535888	0.344976	-1.55341	0.120326	0.416384	0.380506
eschColi_CFT073_refSeq_c0512		1515.39	10.5655	-0.577741	0.372075	-1.55276	0.120481	0.416587	0.380294
eschColi_CFT073_refSeq_c1764		307.546	8.26466	-0.460088	0.29636	-1.55246	0.120551	0.416587	0.380294
eschColi_CFT073_refSeq_c3085		712.194	9.47613	-0.78699	0.507403	-1.55102	0.120898	0.417206	0.37965
eschColi_CFT073_refSeq_c4014		58.4108	5.86816	-0.51669	0.333122	-1.55105	0.120889	0.417206	0.37965
eschColi_CFT073_refSeq_c1236		723.661	9.49917	-0.392427	0.25327	-1.54944	0.121275	0.417355	0.379495
eschColi_CFT073_refSeq_c1870		154.024	7.26701	-0.659893	0.425779	-1.54985	0.121178	0.417355	0.379495
eschColi_CFT073_refSeq_c2149		37.5484	5.23068	-1.45622	0.939718	-1.54963	0.12123	0.417355	0.379495
eschColi_CFT073_refSeq_c2996		1560.4	10.6077	0.288939	0.186471	1.54951	0.121258	0.417355	0.379495
eschColi_CFT073_refSeq_c2461		5109.59	12.319	0.567527	0.366752	1.54744	0.121757	0.418725	0.378071
eschColi_CFT073_refSeq_c1629		1179.62	10.2041	-0.368903	0.238514	-1.54668	0.121941	0.41878	0.378014
eschColi_CFT073_refSeq_c5355		1202.49	10.2318	-0.524197	0.33886	-1.54694	0.121878	0.41878	0.378014
eschColi_CFT073_refSeq_c2602		660.343	9.36707	0.756721	0.48976	1.54508	0.122326	0.419811	0.376946
eschColi_CFT073_refSeq_c0742		3191.43	11.64	0.584428	0.378528	1.54395	0.122601	0.420177	0.376568
eschColi_CFT073_refSeq_c4999		17.6842	4.14439	-1.16046	0.751452	-1.5443	0.122517	0.420177	0.376568
eschColi_CFT073_refSeq_c1625		1005.35	9.97349	-0.502627	0.32563	-1.54356	0.122696	0.420215	0.376528
eschColi_CFT073_refSeq_c0561		386.05	8.59264	-0.372399	0.241792	-1.54016	0.12352	0.420586	0.376145
eschColi_CFT073_refSeq_c0770		15528.8	13.9227	0.496108	0.322095	1.54025	0.123499	0.420586	0.376145
eschColi_CFT073_refSeq_c0787		1036.88	10.018	0.519499	0.336966	1.5417	0.123147	0.420586	0.376145
eschColi_CFT073_refSeq_c1010		49.8765	5.64029	-1.38566	0.89924	-1.54092	0.123336	0.420586	0.376145
eschColi_CFT073_refSeq_c2940		30.8328	4.94639	-0.66831	0.433803	-1.54059	0.123418	0.420586	0.376145
eschColi_CFT073_refSeq_c4299		7379.43	12.8493	0.56836	0.369089	1.5399	0.123585	0.420586	0.376145
eschColi_CFT073_refSeq_c4366		2422.23	11.2421	-0.744126	0.483161	-1.54012	0.123531	0.420586	0.376145
eschColi_CFT073_refSeq_c4718		280.228	8.13046	-0.356181	0.23134	-1.53964	0.123647	0.420586	0.376145
eschColi_CFT073_refSeq_c5003		241.955	7.91859	-0.326266	0.211907	-1.53966	0.123643	0.420586	0.376145
eschColi_CFT073_refSeq_c1616		469.772	8.87582	0.756757	0.491656	1.5392	0.123755	0.420667	0.376061
eschColi_CFT073_refSeq_c2917		41.9087	5.38918	1.17102	0.761069	1.53865	0.12389	0.420837	0.375886
eschColi_CFT073_refSeq_c2490		326.611	8.35143	-0.631852	0.411145	-1.53681	0.12434	0.421568	0.375133
eschColi_CFT073_refSeq_c2969		3296.42	11.6867	0.64084	0.417014	1.53674	0.124358	0.421568	0.375133
eschColi_CFT073_refSeq_c3374		4829.84	12.2378	0.648277	0.421779	1.537	0.124292	0.421568	0.375133
eschColi_CFT073_refSeq_c0436		332.262	8.37618	-0.336863	0.219354	-1.53571	0.124611	0.422136	0.374547
eschColi_CFT073_refSeq_c0010		2720.19	11.4095	1.06287	0.69255	1.53471	0.124854	0.422388	0.374289
eschColi_CFT073_refSeq_c4000		3486.06	11.7674	0.554398	0.361207	1.53485	0.124821	0.422388	0.374289
eschColi_CFT073_refSeq_c2151		208.993	7.70731	-0.334636	0.218112	-1.53424	0.12497	0.422495	0.374178
eschColi_CFT073_refSeq_c2721		799.874	9.64363	0.371047	0.242016	1.53315	0.125239	0.422828	0.373836
eschColi_CFT073_refSeq_c3078		814.288	9.66939	0.26967	0.175877	1.53328	0.125206	0.422828	0.373836
eschColi_CFT073_refSeq_c3423		2440.77	11.2531	0.586376	0.382572	1.53272	0.125345	0.422901	0.373761
eschColi_CFT073_refSeq_c2593		1661.96	10.6987	-0.356598	0.232859	-1.53139	0.125672	0.423718	0.372923
eschColi_CFT073_refSeq_c1668		4044.73	11.9818	0.298762	0.195543	1.52786	0.126547	0.424945	0.371667
eschColi_CFT073_refSeq_c2167		4524.12	12.1434	0.434143	0.283957	1.52891	0.126288	0.424945	0.371667
eschColi_CFT073_refSeq_c2623		11016.5	13.4274	0.738978	0.483487	1.52844	0.126404	0.424945	0.371667
eschColi_CFT073_refSeq_c4328		1786.64	10.803	-0.513564	0.336047	-1.52825	0.126451	0.424945	0.371667
eschColi_CFT073_refSeq_c4414		259.29	8.01843	-0.777401	0.508489	-1.52885	0.126303	0.424945	0.371667
eschColi_CFT073_refSeq_c4879		112.329	6.81158	0.526052	0.344239	1.52816	0.126473	0.424945	0.371667
eschColi_CFT073_refSeq_c2610		43.5664	5.44514	-0.575761	0.377265	-1.52614	0.126974	0.426094	0.370494
eschColi_CFT073_refSeq_c2489		56.647	5.82393	-0.61107	0.400626	-1.52529	0.127187	0.426522	0.370059
eschColi_CFT073_refSeq_c2044		4002.62	11.9667	0.529884	0.347967	1.5228	0.127809	0.42832	0.368232
eschColi_CFT073_refSeq_c1626		4539.02	12.1482	-1.37626	0.90406	-1.52231	0.127931	0.428439	0.368111
eschColi_CFT073_refSeq_c0385		176.079	7.46008	1.37675	0.906352	1.519	0.128762	0.430647	0.365879
eschColi_CFT073_refSeq_c1081		1170.98	10.1935	-1.11273	0.732402	-1.51929	0.128689	0.430647	0.365879
eschColi_CFT073_refSeq_c3749		2100.69	11.0366	-0.654429	0.431268	-1.51745	0.129153	0.431238	0.365283
eschColi_CFT073_refSeq_c4628		3149.18	11.6208	-0.866404	0.571028	-1.51727	0.129198	0.431238	0.365283
eschColi_CFT073_refSeq_c2006		13919.5	13.7648	0.5024	0.331368	1.51614	0.129485	0.431327	0.365193
eschColi_CFT073_refSeq_c2916		2757.47	11.4291	0.326001	0.214981	1.51642	0.129414	0.431327	0.365193
eschColi_CFT073_refSeq_c5267		64.5611	6.01259	-0.432561	0.28524	-1.51648	0.129398	0.431327	0.365193
eschColi_CFT073_refSeq_c0772		524.85	9.03576	-0.403566	0.266308	-1.51541	0.129668	0.431361	0.365159
eschColi_CFT073_refSeq_c2759		6339.62	12.6302	0.39419	0.260094	1.51557	0.129628	0.431361	0.365159
eschColi_CFT073_refSeq_c3683		594.689	9.21599	-0.727428	0.480165	-1.51495	0.129784	0.43146	0.365059
eschColi_CFT073_refSeq_c2820		134.631	7.07286	-0.800119	0.528398	-1.51424	0.129966	0.431778	0.364739
eschColi_CFT073_refSeq_c0147		72771.5	16.1511	0.463786	0.306594	1.51271	0.130354	0.432779	0.363733
eschColi_CFT073_refSeq_c0749		8759.03	13.0966	-0.413265	0.273485	-1.51111	0.130762	0.433555	0.362956
eschColi_CFT073_refSeq_c2429		238.891	7.90021	-0.383089	0.253472	-1.51136	0.130696	0.433555	0.362956
eschColi_CFT073_refSeq_c2166		2830.57	11.4669	0.42506	0.281554	1.50969	0.131122	0.434172	0.362338
eschColi_CFT073_refSeq_c5296		194.417	7.60301	0.602074	0.398771	1.50982	0.131088	0.434172	0.362338
eschColi_CFT073_refSeq_c4977		86.243	6.43034	-0.831608	0.551005	-1.50926	0.131233	0.434253	0.362258
eschColi_CFT073_refSeq_c1743		44.066	5.4616	-0.782767	0.518883	-1.50856	0.131411	0.43431	0.362201
eschColi_CFT073_refSeq_c4042		593.504	9.21311	-0.299463	0.198516	-1.50851	0.131424	0.43431	0.362201
eschColi_CFT073_refSeq_c2038		1752.69	10.7754	0.78746	0.522469	1.50719	0.131762	0.434563	0.361947
eschColi_CFT073_refSeq_c2124		2542.91	11.3123	0.446056	0.29592	1.50735	0.13172	0.434563	0.361947
eschColi_CFT073_refSeq_c2160		401.822	8.65041	-0.410812	0.272515	-1.50749	0.131686	0.434563	0.361947
eschColi_CFT073_refSeq_c2998		2462.34	11.2658	0.442439	0.293789	1.50598	0.132073	0.434839	0.361672
eschColi_CFT073_refSeq_c4050		1447.55	10.4994	-0.255503	0.169674	-1.50584	0.132107	0.434839	0.361672
eschColi_CFT073_refSeq_c0206		13444.2	13.7147	-0.485481	0.322526	-1.50525	0.132261	0.435056	0.361455
eschColi_CFT073_refSeq_c0588		3774.11	11.8819	-0.857805	0.570104	-1.50464	0.132415	0.435279	0.361233
eschColi_CFT073_refSeq_c0150		7930.45	12.9532	0.654838	0.436083	1.50164	0.133191	0.435686	0.360826
eschColi_CFT073_refSeq_c0166		2703.39	11.4006	-0.387648	0.257808	-1.50363	0.132676	0.435686	0.360826
eschColi_CFT073_refSeq_c1812		61.2238	5.93602	-0.778569	0.518508	-1.50156	0.133211	0.435686	0.360826
eschColi_CFT073_refSeq_c2287		18.3274	4.19593	-0.849013	0.564913	-1.50291	0.132862	0.435686	0.360826
eschColi_CFT073_refSeq_c2329		1630.59	10.6712	-0.628885	0.418683	-1.50205	0.133083	0.435686	0.360826
eschColi_CFT073_refSeq_c2437		13.3145	3.73493	-1.13204	0.754193	-1.501	0.133356	0.435686	0.360826
eschColi_CFT073_refSeq_c4120		1835.4	10.8419	-0.296099	0.197098	-1.50229	0.133022	0.435686	0.360826
eschColi_CFT073_refSeq_c4525		76.5128	6.25763	-0.633577	0.422118	-1.50095	0.133369	0.435686	0.360826
eschColi_CFT073_refSeq_c4834		810.886	9.66336	-0.579005	0.385803	-1.50078	0.133413	0.435686	0.360826
eschColi_CFT073_refSeq_c0280		472.45	8.88402	-0.360284	0.240213	-1.49985	0.133653	0.435957	0.360556
eschColi_CFT073_refSeq_c3688		575.153	9.1678	-0.871033	0.580772	-1.49978	0.13367	0.435957	0.360556
eschColi_CFT073_refSeq_c1002		2180.25	11.0903	0.440328	0.293752	1.49898	0.133879	0.436068	0.360446
eschColi_CFT073_refSeq_c2663		4895.52	12.2572	0.248158	0.165527	1.4992	0.133821	0.436068	0.360446
eschColi_CFT073_refSeq_c2375		7.25007	2.85799	-1.30491	0.871226	-1.49779	0.134188	0.436791	0.359727
eschColi_CFT073_refSeq_c4048		4093.15	11.999	0.325508	0.217674	1.49539	0.134813	0.438537	0.357994
eschColi_CFT073_refSeq_c0954		18.3151	4.19497	0.887072	0.594388	1.49241	0.135591	0.440282	0.356269
eschColi_CFT073_refSeq_c2743		44.131	5.46372	-1.23278	0.82594	-1.49258	0.135548	0.440282	0.356269
eschColi_CFT073_refSeq_c2834		4775.54	12.2214	0.274287	0.183824	1.49212	0.135668	0.440282	0.356269
eschColi_CFT073_refSeq_c5221		1960.31	10.9369	0.527798	0.353755	1.49199	0.135702	0.440282	0.356269
eschColi_CFT073_refSeq_c5346		172.076	7.4269	-0.449648	0.301447	-1.49163	0.135795	0.440298	0.356253
eschColi_CFT073_refSeq_c2037		439.518	8.77978	0.608691	0.408275	1.49088	0.135992	0.440363	0.356189
eschColi_CFT073_refSeq_c4741		2588	11.3376	-1.08713	0.729161	-1.49093	0.135981	0.440363	0.356189
eschColi_CFT073_refSeq_c1239		132117	17.0115	-0.454049	0.304622	-1.49053	0.136084	0.440375	0.356178
eschColi_CFT073_refSeq_c0750		3499.59	11.773	-0.204036	0.136996	-1.48936	0.136392	0.440483	0.356071
eschColi_CFT073_refSeq_c2718		4295.06	12.0685	0.736685	0.494743	1.48903	0.136481	0.440483	0.356071
eschColi_CFT073_refSeq_c2844		1238.6	10.2745	-0.36232	0.243182	-1.48991	0.136247	0.440483	0.356071
eschColi_CFT073_refSeq_c3181		4616.58	12.1726	0.609158	0.409179	1.48873	0.136559	0.440483	0.356071
eschColi_CFT073_refSeq_c5142		550.264	9.10398	-0.715058	0.48002	-1.48964	0.136319	0.440483	0.356071
eschColi_CFT073_refSeq_c3867		374.359	8.54828	0.328295	0.221024	1.48534	0.137454	0.4428	0.353793
eschColi_CFT073_refSeq_c0412		1450.52	10.5024	-0.65798	0.443612	-1.48323	0.138013	0.444004	0.352613
eschColi_CFT073_refSeq_c2896		7.27907	2.86375	-1.24992	0.842524	-1.48354	0.137931	0.444004	0.352613
eschColi_CFT073_refSeq_c4158		15046.9	13.8772	-0.326383	0.220095	-1.48292	0.138095	0.444004	0.352613
eschColi_CFT073_refSeq_c1090		6186.79	12.595	-0.830205	0.560263	-1.48181	0.13839	0.444665	0.351967
eschColi_CFT073_refSeq_c2566		925.006	9.85332	-0.477207	0.322243	-1.48089	0.138635	0.44488	0.351757
eschColi_CFT073_refSeq_c3286		17.8441	4.15737	1.01309	0.683957	1.48122	0.138547	0.44488	0.351757
eschColi_CFT073_refSeq_c0419		12.5889	3.65408	-1.08989	0.736661	-1.4795	0.139006	0.445783	0.350877
eschColi_CFT073_refSeq_c1864		713.555	9.47888	-0.461389	0.311932	-1.47913	0.139105	0.445816	0.350845
eschColi_CFT073_refSeq_c3728		79.61	6.31488	0.570984	0.386515	1.47726	0.139605	0.446843	0.349845
eschColi_CFT073_refSeq_c4793		960.442	9.90755	-1.05658	0.715185	-1.47736	0.13958	0.446843	0.349845
eschColi_CFT073_refSeq_c5169		30.0625	4.90989	-0.809971	0.548428	-1.4769	0.139704	0.446872	0.349817
eschColi_CFT073_refSeq_c1796		96040	16.5513	0.309705	0.209928	1.47529	0.140135	0.447964	0.348757
eschColi_CFT073_refSeq_c1248		1766.71	10.7868	-0.368221	0.249864	-1.47369	0.140566	0.448915	0.347836
eschColi_CFT073_refSeq_c1313		7591.65	12.8902	0.539931	0.366424	1.47352	0.140612	0.448915	0.347836
eschColi_CFT073_refSeq_c3631		5838.89	12.5115	-0.893913	0.606853	-1.47303	0.140743	0.449046	0.347709
eschColi_CFT073_refSeq_c0207		4106.42	12.0037	-0.329868	0.224255	-1.47095	0.141305	0.449953	0.346833
eschColi_CFT073_refSeq_c4500		2118.84	11.0491	-0.344135	0.233895	-1.47132	0.141205	0.449953	0.346833
eschColi_CFT073_refSeq_c4512		2426	11.2444	-0.295844	0.201167	-1.47064	0.141388	0.449953	0.346833
eschColi_CFT073_refSeq_c5109		30.6652	4.93853	0.596754	0.405765	1.47069	0.141375	0.449953	0.346833
eschColi_CFT073_refSeq_c2658		630.592	9.30056	0.466966	0.317617	1.47022	0.141503	0.450031	0.346757
eschColi_CFT073_refSeq_c2062		84.4599	6.40019	0.539549	0.36715	1.46956	0.141681	0.450313	0.346486
eschColi_CFT073_refSeq_c1739		1298.66	10.3428	0.505788	0.344264	1.46919	0.141782	0.450345	0.346454
eschColi_CFT073_refSeq_c3654		502.974	8.97434	0.391682	0.266843	1.46784	0.142148	0.45122	0.345611
eschColi_CFT073_refSeq_c5136		29.0306	4.8595	-0.826055	0.563145	-1.46686	0.142414	0.451777	0.345076
eschColi_CFT073_refSeq_c4857		109.756	6.77816	0.468837	0.319727	1.46636	0.142549	0.451919	0.344939
eschColi_CFT073_refSeq_c2343		2427.37	11.2452	-0.317569	0.216808	-1.46475	0.14299	0.452166	0.344702
eschColi_CFT073_refSeq_c2361		29.9348	4.90375	-0.575532	0.392804	-1.46519	0.142869	0.452166	0.344702
eschColi_CFT073_refSeq_c3013		429.11	8.7452	0.42419	0.289565	1.46492	0.142942	0.452166	0.344702
eschColi_CFT073_refSeq_c4703		24.6778	4.62514	1.45153	0.990552	1.46538	0.142818	0.452166	0.344702
eschColi_CFT073_refSeq_c1892		5.65611	2.49981	1.36748	0.935308	1.46207	0.143722	0.453621	0.343307
eschColi_CFT073_refSeq_c1947		743.741	9.53866	-0.511738	0.349911	-1.46248	0.143609	0.453621	0.343307
eschColi_CFT073_refSeq_c3155		45.1991	5.49822	-0.60129	0.411242	-1.46213	0.143705	0.453621	0.343307
eschColi_CFT073_refSeq_c3713		70.4832	6.13921	-0.439372	0.301254	-1.45848	0.144709	0.456446	0.34061
eschColi_CFT073_refSeq_c3916		3240.67	11.6621	-0.697247	0.478286	-1.45781	0.144894	0.456742	0.340329
eschColi_CFT073_refSeq_c0709		87.1846	6.446	0.94468	0.649487	1.4545	0.145807	0.458389	0.338766
eschColi_CFT073_refSeq_c1021		6519.75	12.6706	-0.776536	0.534412	-1.45306	0.146206	0.458389	0.338766
eschColi_CFT073_refSeq_c1029		2440.31	11.2528	0.421865	0.290516	1.45212	0.146468	0.458389	0.338766
eschColi_CFT073_refSeq_c1714		115.787	6.85533	-0.551282	0.3789	-1.45495	0.145682	0.458389	0.338766
eschColi_CFT073_refSeq_c2079		445.897	8.80057	0.692294	0.476831	1.45187	0.146539	0.458389	0.338766
eschColi_CFT073_refSeq_c2101		59.6345	5.89807	0.855123	0.588808	1.4523	0.146419	0.458389	0.338766
eschColi_CFT073_refSeq_c2556		34251.5	15.0639	-0.386973	0.26648	-1.45216	0.146456	0.458389	0.338766
eschColi_CFT073_refSeq_c2660		301.969	8.23825	0.698362	0.480461	1.45352	0.146078	0.458389	0.338766
eschColi_CFT073_refSeq_c3218		2064.96	11.0119	-0.99425	0.68369	-1.45424	0.14588	0.458389	0.338766
eschColi_CFT073_refSeq_c4472		11.4209	3.5136	-0.959401	0.659439	-1.45487	0.145704	0.458389	0.338766
eschColi_CFT073_refSeq_c4598		99.466	6.63613	-0.512435	0.353013	-1.45161	0.146611	0.458389	0.338766
eschColi_CFT073_refSeq_c4668		856.407	9.74215	-0.511054	0.35203	-1.45174	0.146575	0.458389	0.338766
eschColi_CFT073_refSeq_c4754		716.502	9.48483	-0.890594	0.612078	-1.45503	0.14566	0.458389	0.338766
eschColi_CFT073_refSeq_c0783		132.734	7.05239	0.371666	0.256372	1.44971	0.147138	0.45961	0.337611
eschColi_CFT073_refSeq_c3704		486.548	8.92644	-0.629542	0.434304	-1.44954	0.147186	0.45961	0.337611
eschColi_CFT073_refSeq_c4632		149.048	7.21964	-0.472131	0.32581	-1.4491	0.147311	0.459712	0.337514
eschColi_CFT073_refSeq_c5625		846.273	9.72498	0.240157	0.165785	1.44861	0.147448	0.459853	0.337381
eschColi_CFT073_refSeq_c0495		5001.02	12.288	-0.330245	0.228676	-1.44416	0.148693	0.460768	0.336518
eschColi_CFT073_refSeq_c1240		2292.85	11.1629	-0.561079	0.388894	-1.44276	0.149089	0.460768	0.336518
eschColi_CFT073_refSeq_c1847		2345.66	11.1958	-0.563718	0.390356	-1.44411	0.148708	0.460768	0.336518
eschColi_CFT073_refSeq_c1918		1291.17	10.3345	-0.479333	0.331871	-1.44434	0.148645	0.460768	0.336518
eschColi_CFT073_refSeq_c1927		300.149	8.22953	-0.649522	0.449713	-1.4443	0.148654	0.460768	0.336518
eschColi_CFT073_refSeq_c1970		135.497	7.08212	-1.05787	0.733132	-1.44295	0.149035	0.460768	0.336518
eschColi_CFT073_refSeq_c2353		144.938	7.17929	-0.604957	0.419177	-1.4432	0.148964	0.460768	0.336518
eschColi_CFT073_refSeq_c2664		8097.59	12.9833	0.21571	0.14944	1.44346	0.148891	0.460768	0.336518
eschColi_CFT073_refSeq_c2742		50.6608	5.6628	-1.14852	0.794609	-1.44539	0.148347	0.460768	0.336518
eschColi_CFT073_refSeq_c4017		81.5889	6.3503	-0.479358	0.332282	-1.44262	0.149126	0.460768	0.336518
eschColi_CFT073_refSeq_c4386		113.019	6.82043	-0.341434	0.235999	-1.44676	0.147965	0.460768	0.336518
eschColi_CFT073_refSeq_c4680		969.464	9.92104	-0.345435	0.239137	-1.4445	0.148598	0.460768	0.336518
eschColi_CFT073_refSeq_c4686		6828.27	12.7373	-0.66141	0.457968	-1.44423	0.148675	0.460768	0.336518
eschColi_CFT073_refSeq_c5244		281.779	8.13842	0.303233	0.209639	1.44646	0.148049	0.460768	0.336518
eschColi_CFT073_refSeq_c3804		7877.42	12.9435	0.434612	0.30142	1.44188	0.149335	0.461128	0.336178
eschColi_CFT073_refSeq_c0253		294.131	8.20031	-0.671367	0.465938	-1.4409	0.149614	0.461704	0.335637
eschColi_CFT073_refSeq_c5500		290.635	8.18307	-0.816874	0.567333	-1.43985	0.14991	0.462331	0.335047
eschColi_CFT073_refSeq_c2025		563.092	9.13723	-0.683867	0.475397	-1.43852	0.150287	0.463208	0.334224
eschColi_CFT073_refSeq_c4534		337.618	8.39925	-0.321371	0.223573	-1.43744	0.150594	0.463868	0.333606
eschColi_CFT073_refSeq_c0065		1668.67	10.7045	0.576651	0.40166	1.43567	0.151096	0.464157	0.333335
eschColi_CFT073_refSeq_c1534		94.5727	6.56335	0.853885	0.594377	1.4366	0.150831	0.464157	0.333335
eschColi_CFT073_refSeq_c4146		94.8903	6.56819	-0.414273	0.288508	-1.43592	0.151026	0.464157	0.333335
eschColi_CFT073_refSeq_c4540		16.9641	4.08441	-0.962835	0.670639	-1.4357	0.151089	0.464157	0.333335
eschColi_CFT073_refSeq_c4733		1038.39	10.0201	-0.44033	0.30675	-1.43547	0.151153	0.464157	0.333335
eschColi_CFT073_refSeq_c0891		367.548	8.52179	0.65493	0.456688	1.43409	0.151548	0.464796	0.332738
eschColi_CFT073_refSeq_c2669		165.924	7.37438	0.530791	0.370123	1.43409	0.151546	0.464796	0.332738
eschColi_CFT073_refSeq_c2888		1630.21	10.6708	-0.607834	0.424048	-1.43341	0.151741	0.465103	0.332451
eschColi_CFT073_refSeq_c1858		267.505	8.06342	0.506431	0.353466	1.43276	0.151927	0.465141	0.332415
eschColi_CFT073_refSeq_c4064		28407.9	14.794	-0.453243	0.316353	-1.43271	0.15194	0.465141	0.332415
eschColi_CFT073_refSeq_c0223		3472.8	11.7619	-0.336487	0.235019	-1.43175	0.152216	0.465416	0.332159
eschColi_CFT073_refSeq_c2340		59.1661	5.8867	-0.943696	0.658996	-1.43202	0.152138	0.465416	0.332159
eschColi_CFT073_refSeq_c0021		20.9441	4.38847	0.823292	0.575818	1.42978	0.152781	0.4657	0.331894
eschColi_CFT073_refSeq_c2876		5433.93	12.4078	0.209295	0.146308	1.43051	0.152571	0.4657	0.331894
eschColi_CFT073_refSeq_c3488		1506.72	10.5572	0.274466	0.191951	1.42988	0.152753	0.4657	0.331894
eschColi_CFT073_refSeq_c4246		378.95	8.56586	0.539053	0.377107	1.42944	0.152877	0.4657	0.331894
eschColi_CFT073_refSeq_c4943		29258.5	14.8366	-0.435151	0.304483	-1.42915	0.152962	0.4657	0.331894
eschColi_CFT073_refSeq_c5037		195.721	7.61265	-0.453201	0.316914	-1.43005	0.152704	0.4657	0.331894
eschColi_CFT073_refSeq_c5319		4098.83	12.001	0.403592	0.282027	1.43104	0.152419	0.4657	0.331894
eschColi_CFT073_refSeq_c1540		12.56	3.65076	1.34055	0.938859	1.42785	0.153334	0.465979	0.331634
eschColi_CFT073_refSeq_c1561		28.4196	4.82881	-0.925366	0.647842	-1.42838	0.153182	0.465979	0.331634
eschColi_CFT073_refSeq_c5467		12137.9	13.5672	0.39947	0.279709	1.42816	0.153246	0.465979	0.331634
eschColi_CFT073_refSeq_c1610		80.5926	6.33258	-0.481945	0.338935	-1.42194	0.155044	0.47062	0.32733
eschColi_CFT073_refSeq_c4643		61.242	5.93645	-0.50424	0.35462	-1.42192	0.15505	0.47062	0.32733
eschColi_CFT073_refSeq_c2230		15778.1	13.9456	0.932248	0.655992	1.42113	0.15528	0.471031	0.32695
eschColi_CFT073_refSeq_c3794		207.659	7.69808	-0.305631	0.215414	-1.41881	0.155955	0.472791	0.325331
eschColi_CFT073_refSeq_c3646		143.915	7.16907	1.02269	0.721099	1.41824	0.15612	0.473004	0.325135
eschColi_CFT073_refSeq_c2360		71.2021	6.15385	0.49264	0.347867	1.41617	0.156725	0.474549	0.323719
eschColi_CFT073_refSeq_c2596		717.909	9.48766	-0.418998	0.296038	-1.41535	0.156965	0.474699	0.323582
eschColi_CFT073_refSeq_c5356		35.9208	5.16675	-0.536381	0.378969	-1.41537	0.15696	0.474699	0.323582
eschColi_CFT073_refSeq_c3202		40.2416	5.33062	0.57174	0.404134	1.41473	0.157149	0.474968	0.323336
eschColi_CFT073_refSeq_c0049		21.8789	4.45147	-0.627665	0.443978	-1.41373	0.157441	0.475357	0.32298
eschColi_CFT073_refSeq_c2176		41.6306	5.37957	-0.679045	0.480463	-1.41331	0.157563	0.475357	0.32298
eschColi_CFT073_refSeq_c4808		53.9583	5.75377	-0.929185	0.657386	-1.41346	0.157522	0.475357	0.32298
eschColi_CFT073_refSeq_c2638		42.9191	5.42355	-0.533964	0.377954	-1.41278	0.157722	0.475547	0.322806
eschColi_CFT073_refSeq_c1912		17674.8	14.1094	0.544392	0.385578	1.41189	0.157983	0.476049	0.322348
eschColi_CFT073_refSeq_c5148		22.6127	4.49906	0.717539	0.508491	1.41112	0.15821	0.476158	0.322249
eschColi_CFT073_refSeq_c5347		344.453	8.42816	-0.359693	0.254878	-1.41124	0.158174	0.476158	0.322249
eschColi_CFT073_refSeq_c4753		614.766	9.26389	-0.864222	0.612876	-1.41011	0.158508	0.476765	0.321695
eschColi_CFT073_refSeq_c2168		2658.44	11.3764	0.40348	0.286357	1.40901	0.158831	0.476875	0.321595
eschColi_CFT073_refSeq_c3718		41.7262	5.38288	-0.521891	0.370288	-1.40942	0.158711	0.476875	0.321595
eschColi_CFT073_refSeq_c4898		388.243	8.60082	-0.274469	0.194792	-1.40904	0.158824	0.476875	0.321595
eschColi_CFT073_refSeq_c5495		57.2497	5.8392	1.31317	0.932744	1.40786	0.159174	0.477617	0.32092
eschColi_CFT073_refSeq_c1982		537.793	9.07091	0.384609	0.273459	1.40646	0.159587	0.477756	0.320794
eschColi_CFT073_refSeq_c2004		9498.6	13.2135	-0.226344	0.160938	-1.40641	0.159603	0.477756	0.320794
eschColi_CFT073_refSeq_c3812		102.623	6.68121	0.331865	0.235835	1.40719	0.159371	0.477756	0.320794
eschColi_CFT073_refSeq_c4321		4408.7	12.1061	-0.82828	0.588865	-1.40657	0.159554	0.477756	0.320794
eschColi_CFT073_refSeq_c1311		413.07	8.69024	-0.409508	0.291331	-1.40564	0.15983	0.477861	0.320698
eschColi_CFT073_refSeq_c5385		9.97008	3.3176	-1.07835	0.767001	-1.40594	0.159743	0.477861	0.320698
eschColi_CFT073_refSeq_c1285		68.3898	6.09571	-0.558708	0.397868	-1.40426	0.160243	0.478809	0.319837
eschColi_CFT073_refSeq_c1601		1690.26	10.723	-0.628418	0.447722	-1.40359	0.160442	0.479093	0.31958
eschColi_CFT073_refSeq_c5235		548.565	9.09952	0.852497	0.607498	1.40329	0.16053	0.479093	0.31958
eschColi_CFT073_refSeq_c3957		4047.36	11.9828	0.270624	0.193039	1.40191	0.160941	0.480032	0.31873
eschColi_CFT073_refSeq_c3881		74.5704	6.22053	-0.473353	0.337779	-1.40137	0.161104	0.480232	0.318549
eschColi_CFT073_refSeq_c1393		1124.31	10.1348	0.369651	0.264024	1.40007	0.161494	0.480235	0.318546
eschColi_CFT073_refSeq_c1428		868.216	9.76191	0.742461	0.530367	1.3999	0.161543	0.480235	0.318546
eschColi_CFT073_refSeq_c1840		5814.85	12.5055	0.404304	0.288784	1.40002	0.161507	0.480235	0.318546
eschColi_CFT073_refSeq_c1919		518.299	9.01764	-0.708559	0.506201	-1.39976	0.161586	0.480235	0.318546
eschColi_CFT073_refSeq_c3170		70.4402	6.13833	-0.516479	0.368723	-1.40072	0.161297	0.480235	0.318546
eschColi_CFT073_refSeq_c1175		279.819	8.12835	0.40142	0.287017	1.39859	0.161935	0.480556	0.318256
eschColi_CFT073_refSeq_c2417		4758.61	12.2163	0.267751	0.191487	1.39828	0.162029	0.480556	0.318256
eschColi_CFT073_refSeq_c2619		28.624	4.83915	-0.621884	0.444803	-1.39811	0.162079	0.480556	0.318256
eschColi_CFT073_refSeq_c2172		802.723	9.64876	-0.46369	0.331734	-1.39778	0.16218	0.480569	0.318244
eschColi_CFT073_refSeq_c0048		482.918	8.91564	0.47545	0.340438	1.39658	0.16254	0.481063	0.317798
eschColi_CFT073_refSeq_c4711		483.559	8.91755	-0.781802	0.559748	-1.3967	0.162503	0.481063	0.317798
eschColi_CFT073_refSeq_c0575		1141.4	10.1566	0.257068	0.184143	1.39602	0.162709	0.481279	0.317603
eschColi_CFT073_refSeq_c5357		160.884	7.32988	-0.481377	0.345201	-1.39448	0.163172	0.482363	0.316626
eschColi_CFT073_refSeq_c0348		264.207	8.04553	-0.634558	0.455331	-1.39362	0.163432	0.482828	0.316208
eschColi_CFT073_refSeq_c0627		71.1241	6.15227	-0.493535	0.354296	-1.393	0.16362	0.482828	0.316208
eschColi_CFT073_refSeq_c4503		85.1713	6.41229	-0.790119	0.567113	-1.39323	0.16355	0.482828	0.316208
eschColi_CFT073_refSeq_c4522		39.8645	5.31703	0.795745	0.571574	1.3922	0.163862	0.483257	0.315822
eschColi_CFT073_refSeq_c0655		456.808	8.83544	0.317318	0.228018	1.39164	0.164033	0.483475	0.315626
eschColi_CFT073_refSeq_c4159		8555.7	13.0627	-0.268608	0.193102	-1.39101	0.164221	0.483744	0.315384
eschColi_CFT073_refSeq_c0481		127.21	6.99106	-0.684725	0.493186	-1.38837	0.165024	0.485251	0.314034
eschColi_CFT073_refSeq_c4505		737.702	9.52689	-0.444327	0.319962	-1.38868	0.164929	0.485251	0.314034
eschColi_CFT073_refSeq_c5018		490.001	8.93664	-0.57288	0.412797	-1.3878	0.165197	0.485474	0.313834
eschColi_CFT073_refSeq_c1465		82.8323	6.37212	-0.558636	0.403322	-1.38509	0.166026	0.487622	0.311917
eschColi_CFT073_refSeq_c3353		82.9458	6.3741	0.472509	0.341363	1.38419	0.166301	0.488144	0.311452
eschColi_CFT073_refSeq_c5468		15523.1	13.9221	0.461914	0.333949	1.38319	0.166607	0.488753	0.31091
eschColi_CFT073_refSeq_c0487		3965.76	11.9534	-0.424266	0.306912	-1.38237	0.166858	0.488914	0.310768
eschColi_CFT073_refSeq_c1958		34.3758	5.10332	-0.587354	0.424802	-1.38265	0.166771	0.488914	0.310768
eschColi_CFT073_refSeq_c5379		2437.1	11.2509	-0.511055	0.370022	-1.38115	0.167234	0.48937	0.310363
eschColi_CFT073_refSeq_c5460		874.456	9.77224	-0.303895	0.220069	-1.38091	0.167307	0.48937	0.310363
eschColi_CFT073_refSeq_c3711		119.127	6.89635	0.77666	0.562966	1.37959	0.167714	0.490272	0.309563
eschColi_CFT073_refSeq_c2795		16376.7	13.9994	0.563357	0.408518	1.37903	0.167887	0.490488	0.309371
eschColi_CFT073_refSeq_c1400		704.26	9.45996	-0.327666	0.237716	-1.37839	0.168083	0.490754	0.309136
eschColi_CFT073_refSeq_c2046		75.8931	6.2459	1.32995	0.965513	1.37746	0.168371	0.490754	0.309136
eschColi_CFT073_refSeq_c2589		14.1921	3.82702	0.861561	0.625275	1.37789	0.168237	0.490754	0.309136
eschColi_CFT073_refSeq_c4621		11667.5	13.5102	0.260599	0.189175	1.37755	0.168341	0.490754	0.309136
eschColi_CFT073_refSeq_c0240		30538.6	14.8983	1.08512	0.788087	1.37691	0.168541	0.490962	0.308952
eschColi_CFT073_refSeq_c3458		74.3877	6.21699	-0.379967	0.276216	-1.37562	0.168941	0.491796	0.308215
eschColi_CFT073_refSeq_c5335		5397.57	12.3981	0.556069	0.404312	1.37535	0.169024	0.491796	0.308215
eschColi_CFT073_refSeq_c1378		2768.25	11.4348	0.395929	0.28817	1.37394	0.169459	0.491814	0.308199
eschColi_CFT073_refSeq_c1811		9.07652	3.18214	-1.28608	0.935569	-1.37465	0.169241	0.491814	0.308199
eschColi_CFT073_refSeq_c4677		314.255	8.29579	-0.836226	0.608723	-1.37374	0.169523	0.491814	0.308199
eschColi_CFT073_refSeq_c4890		483.113	8.91622	0.794489	0.578208	1.37405	0.169425	0.491814	0.308199
eschColi_CFT073_refSeq_c5485		881.238	9.78339	0.362456	0.263723	1.37438	0.169324	0.491814	0.308199
eschColi_CFT073_refSeq_c1040		35214.1	15.1039	0.433374	0.31588	1.37196	0.170076	0.49313	0.307038
eschColi_CFT073_refSeq_c4329		196.815	7.6207	-0.47881	0.349365	-1.37052	0.170526	0.494148	0.306143
eschColi_CFT073_refSeq_c1734		2739.47	11.4197	-0.372108	0.271829	-1.36891	0.171029	0.495031	0.305368
eschColi_CFT073_refSeq_c5134		80.0444	6.32273	-0.914216	0.66781	-1.36898	0.171006	0.495031	0.305368
eschColi_CFT073_refSeq_c3102		171.529	7.42231	0.543274	0.397164	1.36788	0.171349	0.49567	0.304807
eschColi_CFT073_refSeq_c1562		44.3816	5.47189	-0.539298	0.394612	-1.36665	0.171734	0.496496	0.304084
eschColi_CFT073_refSeq_c4892		38591.4	15.236	1.18054	0.864459	1.36564	0.172051	0.497124	0.303535
eschColi_CFT073_refSeq_c4464		2282.18	11.1562	-0.206231	0.1512	-1.36396	0.172579	0.498363	0.302454
eschColi_CFT073_refSeq_c4623		5019.84	12.2934	0.274611	0.201832	1.36059	0.173642	0.501141	0.30004
eschColi_CFT073_refSeq_c3880		409.752	8.67861	0.420728	0.30958	1.35903	0.174138	0.501991	0.299304
eschColi_CFT073_refSeq_c4835		1914.16	10.9025	-0.459389	0.337959	-1.3593	0.174051	0.501991	0.299304
eschColi_CFT073_refSeq_c0834		1193.63	10.2211	0.431962	0.318156	1.3577	0.174557	0.50281	0.298596
eschColi_CFT073_refSeq_c1009		1405.5	10.4569	-0.562967	0.414709	-1.3575	0.174623	0.50281	0.298596
eschColi_CFT073_refSeq_c2092		9.27894	3.21396	-1.2385	0.912555	-1.35718	0.174725	0.502812	0.298595
eschColi_CFT073_refSeq_c5051		18.6697	4.22263	-0.847775	0.625146	-1.35612	0.17506	0.503485	0.298013
eschColi_CFT073_refSeq_c2056		4895.01	12.2571	-0.381358	0.281543	-1.35453	0.175568	0.504658	0.297003
eschColi_CFT073_refSeq_c0104		4936.85	12.2694	0.491777	0.36321	1.35397	0.175745	0.50485	0.296838
eschColi_CFT073_refSeq_c2966		1375.28	10.4255	0.675806	0.499235	1.35368	0.175837	0.50485	0.296838
eschColi_CFT073_refSeq_c4682		1055.36	10.0435	0.329798	0.243705	1.35327	0.17597	0.50494	0.29676
eschColi_CFT073_refSeq_c4426		149.582	7.22479	-0.391901	0.289931	-1.35171	0.17647	0.506083	0.295779
eschColi_CFT073_refSeq_c2717		1619.22	10.6611	0.615396	0.455719	1.35038	0.176893	0.507005	0.294988
eschColi_CFT073_refSeq_c1229		3307.53	11.6915	-0.898202	0.665539	-1.34959	0.177149	0.507161	0.294854
eschColi_CFT073_refSeq_c3426		658.55	9.36315	0.352462	0.261164	1.34958	0.177151	0.507161	0.294854
eschColi_CFT073_refSeq_c2885		5098.19	12.3158	-0.737707	0.547103	-1.34839	0.177534	0.507967	0.294164
eschColi_CFT073_refSeq_c5078		408.194	8.67311	-0.515511	0.382676	-1.34712	0.177941	0.508841	0.293418
eschColi_CFT073_refSeq_c0871		404.178	8.65885	0.422448	0.313837	1.34607	0.178279	0.509223	0.293092
eschColi_CFT073_refSeq_c3030		556.635	9.12059	0.344391	0.255839	1.34612	0.178263	0.509223	0.293092
eschColi_CFT073_refSeq_c0638		40.3616	5.33491	0.571255	0.424715	1.34503	0.178615	0.509308	0.29302
eschColi_CFT073_refSeq_c2911		58.2131	5.86327	-0.862768	0.641363	-1.34521	0.178557	0.509308	0.29302
eschColi_CFT073_refSeq_c3636		78.8397	6.30085	-0.692857	0.51492	-1.34556	0.178443	0.509308	0.29302
eschColi_CFT073_refSeq_c4732		1273.49	10.3146	-0.364068	0.27081	-1.34437	0.178829	0.509628	0.292747
eschColi_CFT073_refSeq_c1381		2612.58	11.3513	-0.419813	0.312386	-1.34389	0.178984	0.509778	0.292619
eschColi_CFT073_refSeq_c2553		6903.2	12.753	0.564144	0.420789	1.34068	0.180024	0.512447	0.290351
eschColi_CFT073_refSeq_c0007		384.455	8.58667	1.30974	0.977379	1.34005	0.180229	0.51269	0.290145
eschColi_CFT073_refSeq_c5406		61.7473	5.9483	0.441408	0.329462	1.33979	0.180315	0.51269	0.290145
eschColi_CFT073_refSeq_c3188		56.4859	5.81982	0.437568	0.326951	1.33833	0.180789	0.513607	0.289369
eschColi_CFT073_refSeq_c4789		1176.32	10.2001	-0.206607	0.154396	-1.33816	0.180843	0.513607	0.289369
eschColi_CFT073_refSeq_c0379		326.743	8.35201	0.414293	0.309694	1.33775	0.180978	0.513697	0.289293
eschColi_CFT073_refSeq_c0334		1612.89	10.6554	-0.350763	0.262322	-1.33715	0.181174	0.51396	0.28907
eschColi_CFT073_refSeq_c0413		1029.64	10.0079	0.301006	0.225318	1.33592	0.181576	0.514473	0.288637
eschColi_CFT073_refSeq_c0847		69.7366	6.12384	-0.559539	0.418926	-1.33565	0.181664	0.514473	0.288637
eschColi_CFT073_refSeq_c3751		146.109	7.1909	-0.462515	0.346128	-1.33625	0.181466	0.514473	0.288637
eschColi_CFT073_refSeq_c1988		544.177	9.08793	0.441698	0.330873	1.33495	0.181893	0.51483	0.288336
eschColi_CFT073_refSeq_c4395		1655.25	10.6928	-0.213343	0.159898	-1.33424	0.182125	0.515195	0.288028
eschColi_CFT073_refSeq_c2394		127.528	6.99467	-0.312209	0.234446	-1.33169	0.182961	0.517267	0.286285
eschColi_CFT073_refSeq_c0328		18.9315	4.24272	-0.949534	0.713763	-1.33032	0.183412	0.517956	0.285707
eschColi_CFT073_refSeq_c1377		1732.17	10.7584	0.406008	0.305132	1.3306	0.183321	0.517956	0.285707
eschColi_CFT073_refSeq_c1140		3432.57	11.7451	0.430822	0.323965	1.32984	0.183571	0.518109	0.285579
eschColi_CFT073_refSeq_c1237		1383.67	10.4343	-0.810435	0.609688	-1.32926	0.183762	0.518357	0.285371
eschColi_CFT073_refSeq_c0149		8964.25	13.13	0.695746	0.524002	1.32775	0.184259	0.518482	0.285266
eschColi_CFT073_refSeq_c1394		1803.83	10.8168	0.21685	0.163481	1.32645	0.18469	0.518482	0.285266
eschColi_CFT073_refSeq_c1456		91.1115	6.50956	-0.329744	0.248521	-1.32683	0.184565	0.518482	0.285266
eschColi_CFT073_refSeq_c2195		308.567	8.26944	0.501322	0.377987	1.3263	0.184742	0.518482	0.285266
eschColi_CFT073_refSeq_c2571		31.8796	4.99456	0.795929	0.599955	1.32665	0.184625	0.518482	0.285266
eschColi_CFT073_refSeq_c2951		28354.2	14.7913	0.301516	0.226968	1.32845	0.184029	0.518482	0.285266
eschColi_CFT073_refSeq_c3484		959.02	9.90542	0.568999	0.428873	1.32673	0.184598	0.518482	0.285266
eschColi_CFT073_refSeq_c5265		67.3045	6.07263	-0.609691	0.459621	-1.32651	0.184671	0.518482	0.285266
eschColi_CFT073_refSeq_c5448		281.038	8.13462	-1.02843	0.775115	-1.32681	0.184573	0.518482	0.285266
eschColi_CFT073_refSeq_c3225		66.2066	6.0489	0.686584	0.51798	1.3255	0.185004	0.518926	0.284895
eschColi_CFT073_refSeq_c2716		612.811	9.2593	0.465056	0.351133	1.32444	0.185356	0.519038	0.284801
eschColi_CFT073_refSeq_c3671		31.2297	4.96485	0.665161	0.502107	1.32474	0.185258	0.519038	0.284801
eschColi_CFT073_refSeq_c4206		64.7838	6.01756	-0.443416	0.334688	-1.32486	0.185217	0.519038	0.284801
eschColi_CFT073_refSeq_c1833		20.6921	4.37101	-1.00635	0.760114	-1.32395	0.185519	0.519204	0.284662
eschColi_CFT073_refSeq_c3770		475.653	8.89377	0.536459	0.405412	1.32324	0.185755	0.519571	0.284355
eschColi_CFT073_refSeq_c1471		25.3673	4.6649	0.86117	0.651366	1.3221	0.186136	0.520054	0.283951
eschColi_CFT073_refSeq_c3763		4370.22	12.0935	0.611381	0.462409	1.32217	0.186113	0.520054	0.283951
eschColi_CFT073_refSeq_c0923		4920.63	12.2646	-0.703056	0.53251	-1.32027	0.186746	0.521175	0.283017
eschColi_CFT073_refSeq_c5394		2844.01	11.4737	-0.322155	0.243968	-1.32048	0.186674	0.521175	0.283017
eschColi_CFT073_refSeq_c0621		2824.86	11.464	-0.229455	0.173943	-1.31914	0.187121	0.521639	0.28263
eschColi_CFT073_refSeq_c4671		427.719	8.74052	-0.372563	0.282366	-1.31943	0.187024	0.521639	0.28263
eschColi_CFT073_refSeq_c3894		91.4806	6.51539	-0.547841	0.415469	-1.31861	0.187301	0.521848	0.282456
eschColi_CFT073_refSeq_c3888		33.594	5.07013	-0.50655	0.384384	-1.31782	0.187563	0.522288	0.28209
eschColi_CFT073_refSeq_c1946		126.674	6.98498	-0.647192	0.49159	-1.31653	0.187997	0.522784	0.281678
eschColi_CFT073_refSeq_c3313		559.719	9.12856	-0.52116	0.395781	-1.31679	0.18791	0.522784	0.281678
eschColi_CFT073_refSeq_c3883		188.203	7.55615	-0.279022	0.212016	-1.31604	0.18816	0.522784	0.281678
eschColi_CFT073_refSeq_c4795		541.979	9.08209	0.406796	0.309105	1.31605	0.188159	0.522784	0.281678
eschColi_CFT073_refSeq_c0872		893.892	9.80396	0.383985	0.292338	1.3135	0.189015	0.524018	0.280654
eschColi_CFT073_refSeq_c3547		1781.88	10.7992	-0.479936	0.365247	-1.31401	0.188844	0.524018	0.280654
eschColi_CFT073_refSeq_c3585		379.787	8.56905	-0.656419	0.499878	-1.31316	0.18913	0.524018	0.280654
eschColi_CFT073_refSeq_c4615		296.67	8.21272	0.409007	0.311344	1.31368	0.188954	0.524018	0.280654
eschColi_CFT073_refSeq_c5181		379.787	8.56905	-0.656419	0.499878	-1.31316	0.18913	0.524018	0.280654
eschColi_CFT073_refSeq_c3570		15373.9	13.9082	-0.597481	0.455368	-1.31208	0.189491	0.524729	0.280065
eschColi_CFT073_refSeq_c0440		25.8026	4.68944	-0.764533	0.583705	-1.30979	0.190266	0.525998	0.279016
eschColi_CFT073_refSeq_c2726		3931.47	11.9409	0.567169	0.432881	1.31022	0.190122	0.525998	0.279016
eschColi_CFT073_refSeq_c3359		1243.74	10.2805	-0.261174	0.199391	-1.30986	0.190243	0.525998	0.279016
eschColi_CFT073_refSeq_c5173		129.132	7.0127	-0.662587	0.50615	-1.30907	0.19051	0.526381	0.2787
eschColi_CFT073_refSeq_c4370		544.02	9.08751	0.499932	0.382318	1.30763	0.190997	0.527436	0.27783
eschColi_CFT073_refSeq_c0765		1338.48	10.3864	0.269273	0.206034	1.30694	0.191234	0.527797	0.277533
eschColi_CFT073_refSeq_c0237		2205.4	11.1068	-0.233811	0.179057	-1.30579	0.191623	0.528579	0.27689
eschColi_CFT073_refSeq_c0208		19989	14.2869	-0.392522	0.300788	-1.30498	0.191901	0.529052	0.276502
eschColi_CFT073_refSeq_c3595		160.584	7.32719	0.634268	0.48657	1.30355	0.192387	0.529807	0.275883
eschColi_CFT073_refSeq_c4056		115035	16.8117	-0.373607	0.2866	-1.30358	0.192376	0.529807	0.275883
eschColi_CFT073_refSeq_c4162		12.2487	3.61456	0.847022	0.649949	1.30321	0.192502	0.529832	0.275862
eschColi_CFT073_refSeq_c4035		187.822	7.55323	-0.383594	0.294754	-1.30141	0.19312	0.531239	0.27471
eschColi_CFT073_refSeq_c0217		5054.11	12.3032	-0.185848	0.142893	-1.30061	0.193392	0.531327	0.274638
eschColi_CFT073_refSeq_c3043		10219.9	13.3191	0.315479	0.242511	1.30089	0.193298	0.531327	0.274638
eschColi_CFT073_refSeq_c3873		34.8059	5.12126	-1.2848	0.988018	-1.30038	0.193471	0.531327	0.274638
eschColi_CFT073_refSeq_c0079		9.67522	3.27429	-1.03837	0.800266	-1.29752	0.194451	0.532525	0.27366
eschColi_CFT073_refSeq_c0629		469.724	8.87567	0.255065	0.196621	1.29724	0.194548	0.532525	0.27366
eschColi_CFT073_refSeq_c1832		117.85	6.88081	-0.455592	0.351013	-1.29794	0.194309	0.532525	0.27366
eschColi_CFT073_refSeq_c2950		24568.7	14.5845	0.61517	0.474245	1.29716	0.194577	0.532525	0.27366
eschColi_CFT073_refSeq_c3461		537.345	9.0697	-0.250302	0.192764	-1.29849	0.19412	0.532525	0.27366
eschColi_CFT073_refSeq_c3506		56.1351	5.81083	-0.482828	0.372285	-1.29693	0.194654	0.532525	0.27366
eschColi_CFT073_refSeq_c5079		296.73	8.21301	-0.50073	0.385884	-1.29762	0.194418	0.532525	0.27366
eschColi_CFT073_refSeq_c4669		2612.44	11.3512	-0.335734	0.258942	-1.29656	0.194783	0.532583	0.273612
eschColi_CFT073_refSeq_c2984		41.0757	5.36021	0.545447	0.421197	1.29499	0.195323	0.533186	0.273122
eschColi_CFT073_refSeq_c3334		423.881	8.72751	-0.387639	0.299235	-1.29543	0.195171	0.533186	0.273122
eschColi_CFT073_refSeq_c5210		7.88713	2.9795	-1.06058	0.818827	-1.29524	0.195237	0.533186	0.273122
eschColi_CFT073_refSeq_c0062		428.996	8.74482	0.72247	0.558229	1.29422	0.19559	0.533331	0.273003
eschColi_CFT073_refSeq_c3036		8426.38	13.0407	0.240973	0.186181	1.29429	0.195564	0.533331	0.273003
eschColi_CFT073_refSeq_c3663		187.116	7.54779	0.484409	0.374845	1.29229	0.196256	0.534212	0.272286
eschColi_CFT073_refSeq_c4653		4200.7	12.0364	0.987624	0.764388	1.29204	0.196342	0.534212	0.272286
eschColi_CFT073_refSeq_c4822		218.332	7.77038	-0.87104	0.673893	-1.29255	0.196167	0.534212	0.272286
eschColi_CFT073_refSeq_c5404		1741.73	10.7663	0.276441	0.213811	1.29292	0.196037	0.534212	0.272286
eschColi_CFT073_refSeq_c4971		3960.99	11.9516	-0.616095	0.477004	-1.29159	0.196498	0.534347	0.272177
eschColi_CFT073_refSeq_c0651		7192.37	12.8123	-0.310406	0.241037	-1.28779	0.197818	0.536486	0.270442
eschColi_CFT073_refSeq_c1696		2902.83	11.5032	-0.426209	0.330909	-1.28799	0.197748	0.536486	0.270442
eschColi_CFT073_refSeq_c2310		3821.6	11.9	0.440881	0.342036	1.28899	0.197401	0.536486	0.270442
eschColi_CFT073_refSeq_c2591		2827.22	11.4652	0.254166	0.197291	1.28828	0.197648	0.536486	0.270442
eschColi_CFT073_refSeq_c3117		10613.4	13.3736	0.428932	0.333079	1.28778	0.197823	0.536486	0.270442
eschColi_CFT073_refSeq_c5122		303.156	8.24392	-0.338414	0.262861	-1.28743	0.197946	0.53653	0.270406
eschColi_CFT073_refSeq_c4579		18.4907	4.20873	-0.685488	0.532899	-1.28634	0.198325	0.537265	0.269811
eschColi_CFT073_refSeq_c0981		305.614	8.25557	0.614438	0.47855	1.28396	0.199157	0.538882	0.268507
eschColi_CFT073_refSeq_c1098		364.645	8.51035	-0.548118	0.426997	-1.28366	0.199261	0.538882	0.268507
eschColi_CFT073_refSeq_c2068		23.8878	4.5782	-0.805174	0.627012	-1.28414	0.199091	0.538882	0.268507
eschColi_CFT073_refSeq_c2617		233.363	7.86643	-0.352138	0.27438	-1.28339	0.199354	0.538882	0.268507
eschColi_CFT073_refSeq_c4406		11.8143	3.56247	1.08957	0.849296	1.28291	0.199524	0.53905	0.268371
eschColi_CFT073_refSeq_c1800		846.681	9.72568	-0.406383	0.317138	-1.28141	0.200049	0.539593	0.267934
eschColi_CFT073_refSeq_c3541		1739.43	10.7644	0.401087	0.312953	1.28162	0.199976	0.539593	0.267934
eschColi_CFT073_refSeq_c4420		489.455	8.93503	-0.921012	0.718472	-1.2819	0.199876	0.539593	0.267934
eschColi_CFT073_refSeq_c2947		1420.03	10.4717	0.33062	0.258653	1.27824	0.201166	0.542312	0.265751
eschColi_CFT073_refSeq_c2936		8788.98	13.1015	-0.395526	0.309849	-1.27651	0.201775	0.543243	0.265006
eschColi_CFT073_refSeq_c4920		96.2635	6.58892	-0.481751	0.377359	-1.27664	0.201731	0.543243	0.265006
eschColi_CFT073_refSeq_c2760		8796.09	13.1026	0.293035	0.229729	1.27557	0.202107	0.543673	0.264662
eschColi_CFT073_refSeq_c4651		467.484	8.86877	0.833788	0.65393	1.27504	0.202295	0.543885	0.264493
eschColi_CFT073_refSeq_c1366		655.731	9.35696	-0.380693	0.298803	-1.27406	0.202642	0.544023	0.264383
eschColi_CFT073_refSeq_c1414		46.2594	5.53167	-0.42468	0.333351	-1.27397	0.202673	0.544023	0.264383
eschColi_CFT073_refSeq_c2154		403.426	8.65616	0.306434	0.240437	1.27449	0.202491	0.544023	0.264383
eschColi_CFT073_refSeq_c1403		84.1847	6.39549	0.567449	0.446466	1.27098	0.203736	0.546408	0.262483
eschColi_CFT073_refSeq_c1503		76.1911	6.25155	0.43726	0.344317	1.26993	0.204109	0.546408	0.262483
eschColi_CFT073_refSeq_c3175		25.5064	4.67279	-0.770625	0.606789	-1.27001	0.204083	0.546408	0.262483
eschColi_CFT073_refSeq_c3207		1607.85	10.6509	-0.515605	0.405722	-1.27083	0.203788	0.546408	0.262483
eschColi_CFT073_refSeq_c5449		45.5874	5.51056	1.25169	0.98527	1.2704	0.203943	0.546408	0.262483
eschColi_CFT073_refSeq_c1024		1569.49	10.6161	0.484717	0.382414	1.26752	0.204969	0.548417	0.260889
eschColi_CFT073_refSeq_c0093		600.699	9.2305	-0.543124	0.42914	-1.26561	0.205652	0.548936	0.260478
eschColi_CFT073_refSeq_c0219		2906.75	11.5052	0.419033	0.330977	1.26605	0.205496	0.548936	0.260478
eschColi_CFT073_refSeq_c0515		1091.46	10.092	-0.483156	0.382028	-1.26471	0.205974	0.548936	0.260478
eschColi_CFT073_refSeq_c1027		19163.2	14.226	0.260238	0.205763	1.26475	0.205962	0.548936	0.260478
eschColi_CFT073_refSeq_c1608		501.216	8.96929	0.613424	0.485005	1.26478	0.205951	0.548936	0.260478
eschColi_CFT073_refSeq_c3143		3249.26	11.6659	-0.266088	0.210477	-1.26421	0.206153	0.548936	0.260478
eschColi_CFT073_refSeq_c3799		520.215	9.02296	-0.365028	0.288264	-1.2663	0.205407	0.548936	0.260478
eschColi_CFT073_refSeq_c3919		13008.1	13.6671	0.66949	0.52947	1.26445	0.206067	0.548936	0.260478
eschColi_CFT073_refSeq_c4523		11.1624	3.48058	-0.896611	0.708976	-1.26466	0.205995	0.548936	0.260478
eschColi_CFT073_refSeq_c1646		452.827	8.82282	-0.242328	0.191752	-1.26376	0.206317	0.548947	0.260469
eschColi_CFT073_refSeq_c3508		76.6	6.25927	0.392381	0.310529	1.26359	0.206378	0.548947	0.260469
eschColi_CFT073_refSeq_c3304		300.889	8.23309	-0.299924	0.237566	-1.26249	0.206774	0.549707	0.259869
eschColi_CFT073_refSeq_c0232		819.097	9.67789	-0.746408	0.591763	-1.26133	0.20719	0.549861	0.259747
eschColi_CFT073_refSeq_c1161		189.186	7.56366	-0.338362	0.268188	-1.26166	0.207071	0.549861	0.259747
eschColi_CFT073_refSeq_c1448		77.5717	6.27746	-0.431785	0.342201	-1.26179	0.207025	0.549861	0.259747
eschColi_CFT073_refSeq_c3203		353.05	8.46373	0.332959	0.264023	1.2611	0.207272	0.549861	0.259747
eschColi_CFT073_refSeq_c0109		3833.06	11.9043	0.557654	0.442515	1.26019	0.2076	0.550146	0.259522
eschColi_CFT073_refSeq_c4405		83.5108	6.38389	0.490488	0.389142	1.26044	0.207512	0.550146	0.259522
eschColi_CFT073_refSeq_c2458		4864.77	12.2482	0.541496	0.429979	1.25935	0.207903	0.550655	0.25912
eschColi_CFT073_refSeq_c1096		334.212	8.38462	-0.449708	0.357773	-1.25696	0.208767	0.551947	0.258103
eschColi_CFT073_refSeq_c1307		29.0553	4.86073	-0.701855	0.55925	-1.25499	0.209481	0.551947	0.258103
eschColi_CFT073_refSeq_c1391		1695.25	10.7273	0.414336	0.329733	1.25658	0.208906	0.551947	0.258103
eschColi_CFT073_refSeq_c2121		5298.14	12.3713	0.331382	0.263628	1.25701	0.20875	0.551947	0.258103
eschColi_CFT073_refSeq_c2152		90.1358	6.49403	-0.390286	0.311072	-1.25465	0.209607	0.551947	0.258103
eschColi_CFT073_refSeq_c2546		4805.51	12.2305	0.517336	0.411899	1.25598	0.209124	0.551947	0.258103
eschColi_CFT073_refSeq_c3806		3406.12	11.7339	0.354504	0.282156	1.25641	0.208967	0.551947	0.258103
eschColi_CFT073_refSeq_c4026		6792.1	12.7296	-0.650282	0.517866	-1.2557	0.209227	0.551947	0.258103
eschColi_CFT073_refSeq_c4649		1079.13	10.0757	0.887158	0.705826	1.25691	0.208787	0.551947	0.258103
eschColi_CFT073_refSeq_c4694		8579.93	13.0667	-0.445594	0.355147	-1.25468	0.209596	0.551947	0.258103
eschColi_CFT073_refSeq_c5020		1804.83	10.8176	0.323007	0.257351	1.25512	0.209434	0.551947	0.258103
eschColi_CFT073_refSeq_c1233		298.263	8.22044	-1.33689	1.06618	-1.25391	0.209875	0.55236	0.257778
eschColi_CFT073_refSeq_c3289		392.871	8.61791	-0.226818	0.181021	-1.25299	0.21021	0.552951	0.257313
eschColi_CFT073_refSeq_c2792		61.0921	5.93291	-0.478661	0.382196	-1.25239	0.210426	0.553126	0.257176
eschColi_CFT073_refSeq_c3590		2151.73	11.0713	-0.608397	0.485864	-1.2522	0.210498	0.553126	0.257176
eschColi_CFT073_refSeq_c1681		1599.6	10.6435	0.276536	0.221022	1.25117	0.210873	0.553342	0.257007
eschColi_CFT073_refSeq_c3066		64.0685	6.00154	0.498397	0.398369	1.2511	0.2109	0.553342	0.257007
eschColi_CFT073_refSeq_c4650		141.317	7.14279	1.01422	0.81069	1.25106	0.210913	0.553342	0.257007
eschColi_CFT073_refSeq_c5298		71.3309	6.15645	-0.367307	0.293748	-1.25042	0.211147	0.553666	0.256752
eschColi_CFT073_refSeq_c1755		1094.05	10.0955	-0.592452	0.474529	-1.24851	0.211846	0.555205	0.255547
eschColi_CFT073_refSeq_c0758		12.1927	3.60794	-0.710451	0.569988	-1.24643	0.212606	0.556505	0.254531
eschColi_CFT073_refSeq_c3180		45.2845	5.50095	-0.577666	0.463505	-1.2463	0.212654	0.556505	0.254531
eschColi_CFT073_refSeq_c3271		138.286	7.11151	-0.350387	0.281155	-1.24624	0.212676	0.556505	0.254531
eschColi_CFT073_refSeq_c4893		55814.7	15.7684	1.0165	0.815957	1.24578	0.212846	0.556658	0.254411
eschColi_CFT073_refSeq_c3618		1080.1	10.0769	-0.228326	0.183393	-1.24501	0.213128	0.557102	0.254066
eschColi_CFT073_refSeq_c0454		60.2133	5.91201	0.629016	0.505364	1.24468	0.213249	0.557127	0.254046
eschColi_CFT073_refSeq_c1091		3223.55	11.6544	0.383628	0.308465	1.24367	0.213622	0.55781	0.253514
eschColi_CFT073_refSeq_c2036		240.577	7.91036	0.30182	0.242746	1.24336	0.213736	0.557816	0.253509
eschColi_CFT073_refSeq_c0050		65.8849	6.04188	-0.404421	0.325564	-1.24222	0.214156	0.55862	0.252884
eschColi_CFT073_refSeq_c3652		4607.92	12.1699	0.517479	0.41689	1.24128	0.214501	0.558832	0.252719
eschColi_CFT073_refSeq_c4260		647.401	9.33852	0.481826	0.388419	1.24048	0.214797	0.558832	0.252719
eschColi_CFT073_refSeq_c4736		149.946	7.2283	-0.342947	0.276344	-1.24102	0.2146	0.558832	0.252719
eschColi_CFT073_refSeq_c5152		290.822	8.18399	0.346252	0.278988	1.2411	0.214569	0.558832	0.252719
eschColi_CFT073_refSeq_c5251		2542.05	11.3118	0.334289	0.269467	1.24055	0.21477	0.558832	0.252719
eschColi_CFT073_refSeq_c4072		45026.7	15.4585	-0.339306	0.273706	-1.23967	0.215096	0.559318	0.252341
eschColi_CFT073_refSeq_c4700		8806.98	13.1044	-0.221691	0.178883	-1.23931	0.215232	0.559379	0.252294
eschColi_CFT073_refSeq_c3153		124.834	6.96387	0.473731	0.382574	1.23827	0.215615	0.560082	0.251749
eschColi_CFT073_refSeq_c0747		6046.24	12.5618	-0.338729	0.273676	-1.2377	0.215827	0.560341	0.251547
eschColi_CFT073_refSeq_c3038		8248.88	13.01	0.265607	0.214748	1.23683	0.21615	0.560888	0.251124
eschColi_CFT073_refSeq_c0383		21227.8	14.3737	0.283374	0.229392	1.23533	0.216709	0.561172	0.250904
eschColi_CFT073_refSeq_c2909		98.0577	6.61556	-0.419915	0.339866	-1.23553	0.216633	0.561172	0.250904
eschColi_CFT073_refSeq_c4840		13.1856	3.72089	-0.9789	0.792406	-1.23535	0.2167	0.561172	0.250904
eschColi_CFT073_refSeq_c3959		2366.14	11.2083	0.340357	0.275719	1.23443	0.217041	0.561741	0.250464
eschColi_CFT073_refSeq_c5006		306.18	8.25824	-0.403399	0.327049	-1.23345	0.217407	0.562396	0.249958
eschColi_CFT073_refSeq_c1312		77.8134	6.28195	0.5348	0.433835	1.23272	0.217678	0.562515	0.249866
eschColi_CFT073_refSeq_c1687		68.8544	6.10548	0.434441	0.352412	1.23277	0.217663	0.562515	0.249866
eschColi_CFT073_refSeq_c0108		1708.9	10.7389	0.527608	0.428354	1.23171	0.218057	0.563202	0.249336
eschColi_CFT073_refSeq_c0120		288.215	8.171	0.615931	0.500288	1.23115	0.218266	0.563342	0.249228
eschColi_CFT073_refSeq_c0501		289.728	8.17856	-0.429385	0.34897	-1.23044	0.218534	0.563342	0.249228
eschColi_CFT073_refSeq_c0614		1629.24	10.67	0.36937	0.300214	1.23036	0.218563	0.563342	0.249228
eschColi_CFT073_refSeq_c2241		7203.48	12.8145	-0.312272	0.253776	-1.2305	0.218509	0.563342	0.249228
eschColi_CFT073_refSeq_c0534		1716.49	10.7452	-0.47914	0.390196	-1.22795	0.219467	0.564981	0.247966
eschColi_CFT073_refSeq_c2212		1492.59	10.5436	0.354111	0.288356	1.22803	0.219435	0.564981	0.247966
eschColi_CFT073_refSeq_c2304		103.021	6.68679	-0.857384	0.698334	-1.22776	0.219539	0.564981	0.247966
eschColi_CFT073_refSeq_c1487		4694.38	12.1967	0.676444	0.551779	1.22593	0.220224	0.566452	0.246837
eschColi_CFT073_refSeq_c3586		341.885	8.41737	-0.507304	0.414579	-1.22366	0.221081	0.567777	0.245822
eschColi_CFT073_refSeq_c3639		118.905	6.89366	-0.770338	0.629413	-1.2239	0.220991	0.567777	0.245822
eschColi_CFT073_refSeq_c3808		336.83	8.39588	-0.390628	0.319308	-1.22336	0.221194	0.567777	0.245822
eschColi_CFT073_refSeq_c5182		341.885	8.41737	-0.507304	0.414579	-1.22366	0.221081	0.567777	0.245822
eschColi_CFT073_refSeq_c1925		789.69	9.62514	-0.766925	0.62709	-1.22299	0.221334	0.567843	0.245772
eschColi_CFT073_refSeq_c3378		1953.8	10.9321	0.293705	0.24048	1.22133	0.221962	0.568326	0.245403
eschColi_CFT073_refSeq_c3391		16.8589	4.07544	1.18831	0.972618	1.22176	0.221798	0.568326	0.245403
eschColi_CFT073_refSeq_c4008		2979.38	11.5408	0.283276	0.231949	1.22129	0.221977	0.568326	0.245403
eschColi_CFT073_refSeq_c5016		4820.38	12.2349	0.919574	0.752681	1.22173	0.221809	0.568326	0.245403
eschColi_CFT073_refSeq_c0211		2060.62	11.0089	-0.315533	0.258439	-1.22092	0.222117	0.568392	0.245352
eschColi_CFT073_refSeq_c5179		672.268	9.39289	-0.607097	0.497451	-1.22042	0.222307	0.568587	0.245203
eschColi_CFT073_refSeq_c2993		15.3453	3.93972	1.3667	1.12039	1.21985	0.222524	0.568678	0.245134
eschColi_CFT073_refSeq_c3298		285.814	8.15893	-0.288438	0.236507	-1.21958	0.222625	0.568678	0.245134
eschColi_CFT073_refSeq_c3469		9934.6	13.2782	-0.288025	0.236198	-1.21942	0.222685	0.568678	0.245134
eschColi_CFT073_refSeq_c2514		2978.6	11.5404	-0.226894	0.186159	-1.21882	0.222912	0.568968	0.244912
eschColi_CFT073_refSeq_c1779		1318.22	10.3644	0.421163	0.345972	1.21733	0.223478	0.569293	0.244664
eschColi_CFT073_refSeq_c2643		380.63	8.57224	-0.298348	0.245093	-1.21728	0.223496	0.569293	0.244664
eschColi_CFT073_refSeq_c3746		2891.2	11.4975	0.455583	0.374116	1.21776	0.223315	0.569293	0.244664
eschColi_CFT073_refSeq_c3979		129.997	7.02234	-0.600765	0.493349	-1.21773	0.223328	0.569293	0.244664
eschColi_CFT073_refSeq_c4132		23083.5	14.4946	-0.595855	0.489784	-1.21657	0.223769	0.569699	0.244355
eschColi_CFT073_refSeq_c1213		86.5865	6.43607	0.469655	0.386329	1.21569	0.224105	0.570262	0.243926
eschColi_CFT073_refSeq_c5143		17.1529	4.10038	-0.889702	0.73213	-1.21522	0.224281	0.570418	0.243807
eschColi_CFT073_refSeq_c1472		47.3647	5.56574	1.00337	0.826719	1.21368	0.224871	0.571142	0.243256
eschColi_CFT073_refSeq_c2005		3189.86	11.6393	-0.193268	0.159281	-1.21338	0.224985	0.571142	0.243256
eschColi_CFT073_refSeq_c2659		544.928	9.08992	0.600796	0.495084	1.21352	0.224929	0.571142	0.243256
eschColi_CFT073_refSeq_c3568		5403.18	12.3996	-0.535913	0.441706	-1.21328	0.225023	0.571142	0.243256
eschColi_CFT073_refSeq_c2674		491.54	8.94116	0.510639	0.421236	1.21224	0.22542	0.571361	0.24309
eschColi_CFT073_refSeq_c3034		4303.78	12.0714	0.387596	0.319836	1.21186	0.225567	0.571361	0.24309
eschColi_CFT073_refSeq_c4348		5451.79	12.4125	-0.375305	0.309635	-1.21209	0.225478	0.571361	0.24309
eschColi_CFT073_refSeq_c5450		2167.82	11.082	-0.173861	0.143426	-1.2122	0.225436	0.571361	0.24309
eschColi_CFT073_refSeq_c0425		34.4984	5.10846	-0.620212	0.512278	-1.21069	0.226013	0.571664	0.242859
eschColi_CFT073_refSeq_c2779		615.958	9.26669	0.293108	0.242109	1.21065	0.226031	0.571664	0.242859
eschColi_CFT073_refSeq_c5486		746.826	9.54463	0.219614	0.181352	1.21098	0.225902	0.571664	0.242859
eschColi_CFT073_refSeq_c3148		665.497	9.37829	-0.361413	0.29898	-1.20882	0.226732	0.572566	0.242174
eschColi_CFT073_refSeq_c3930		351.581	8.45771	0.695333	0.575194	1.20887	0.226714	0.572566	0.242174
eschColi_CFT073_refSeq_c5306		2433.39	11.2488	-0.354498	0.29322	-1.20899	0.226668	0.572566	0.242174
eschColi_CFT073_refSeq_c4769		65.4695	6.03275	0.380296	0.314731	1.20832	0.226924	0.572761	0.242027
eschColi_CFT073_refSeq_c0528		483.342	8.9169	0.365802	0.302967	1.2074	0.227278	0.573366	0.241568
eschColi_CFT073_refSeq_c3280		45.2554	5.50002	-0.505445	0.419161	-1.20585	0.227876	0.574464	0.240737
eschColi_CFT073_refSeq_c5189		68.3452	6.09477	-0.722761	0.599467	-1.20567	0.227944	0.574464	0.240737
eschColi_CFT073_refSeq_c3179		34.8644	5.12368	-0.45807	0.380116	-1.20508	0.228173	0.57467	0.240582
eschColi_CFT073_refSeq_c5456		3644.29	11.8314	-0.486071	0.403424	-1.20486	0.228256	0.57467	0.240582
eschColi_CFT073_refSeq_c3677		36.3613	5.18433	-0.600362	0.498851	-1.20349	0.228787	0.575427	0.24001
eschColi_CFT073_refSeq_c4463		3459.48	11.7563	-0.308756	0.256526	-1.20361	0.228742	0.575427	0.24001
eschColi_CFT073_refSeq_c3076		4030.66	11.9768	-0.440599	0.3662	-1.20316	0.228913	0.575455	0.239989
eschColi_CFT073_refSeq_c0928		218.837	7.77372	0.251618	0.209206	1.20273	0.229082	0.575589	0.239887
eschColi_CFT073_refSeq_c2922		224.053	7.80769	0.260018	0.216379	1.20168	0.229487	0.576315	0.23934
eschColi_CFT073_refSeq_c5295		637.797	9.31695	0.465416	0.387514	1.20103	0.229739	0.576658	0.239082
eschColi_CFT073_refSeq_c1568		206.552	7.69036	-0.302453	0.251966	-1.20037	0.229995	0.577011	0.238816
eschColi_CFT073_refSeq_c4135		94.8332	6.56732	-0.358882	0.299083	-1.19994	0.230162	0.57714	0.238719
eschColi_CFT073_refSeq_c0033		1818.06	10.8282	0.231544	0.193103	1.19907	0.230499	0.577201	0.238673
eschColi_CFT073_refSeq_c0486		132.669	7.05168	0.453325	0.378184	1.19869	0.230649	0.577201	0.238673
eschColi_CFT073_refSeq_c2133		319.247	8.31853	-0.291734	0.243357	-1.19879	0.230609	0.577201	0.238673
eschColi_CFT073_refSeq_c4695		1145.32	10.1615	0.497727	0.415205	1.19875	0.230625	0.577201	0.238673
eschColi_CFT073_refSeq_c5196		827.806	9.69315	-0.599521	0.500381	-1.19813	0.230867	0.577457	0.238481
eschColi_CFT073_refSeq_c4520		102.032	6.67288	-0.534584	0.447017	-1.19589	0.231739	0.579056	0.237279
eschColi_CFT073_refSeq_c3414		3936.56	11.9427	0.540426	0.45221	1.19508	0.232057	0.579561	0.236901
eschColi_CFT073_refSeq_c3638		18.7445	4.2284	-0.647685	0.542209	-1.19453	0.232271	0.579805	0.236718
eschColi_CFT073_refSeq_c0504		583.275	9.18803	-0.241105	0.201991	-1.19364	0.232617	0.580381	0.236287
eschColi_CFT073_refSeq_c3490		8015.65	12.9686	0.433043	0.363332	1.19187	0.233314	0.581826	0.235207
eschColi_CFT073_refSeq_c3719		126.262	6.98027	-0.365141	0.306478	-1.19141	0.233492	0.581831	0.235203
eschColi_CFT073_refSeq_c5115		229.638	7.84322	-0.843259	0.707867	-1.19127	0.233549	0.581831	0.235203
eschColi_CFT073_refSeq_c2605		588.88	9.20183	-0.352571	0.296115	-1.19066	0.233789	0.581849	0.23519
eschColi_CFT073_refSeq_c5093		92.6469	6.53367	-0.353653	0.296964	-1.19089	0.233695	0.581849	0.23519
eschColi_CFT073_refSeq_c2642		13783.2	13.7506	-0.31596	0.265521	-1.18996	0.234061	0.582236	0.234901
eschColi_CFT073_refSeq_c2008		26.4689	4.72623	-0.549178	0.462228	-1.18811	0.23479	0.583758	0.233767
eschColi_CFT073_refSeq_c0235		13528	13.7237	-0.446645	0.376112	-1.18753	0.235017	0.583828	0.233715
eschColi_CFT073_refSeq_c4631		136.74	7.09529	-0.399754	0.336651	-1.18744	0.235052	0.583828	0.233715
eschColi_CFT073_refSeq_c0105		1252	10.29	0.602026	0.507318	1.18668	0.235352	0.584282	0.233377
eschColi_CFT073_refSeq_c0930		535.204	9.06395	0.298918	0.252135	1.18555	0.235802	0.584816	0.232981
eschColi_CFT073_refSeq_c3367		167.696	7.38971	-0.371085	0.312999	-1.18558	0.235788	0.584816	0.232981
eschColi_CFT073_refSeq_c3061		1088.24	10.0878	0.286759	0.24199	1.185	0.236016	0.585057	0.232802
eschColi_CFT073_refSeq_c5419		1002.65	9.96961	-0.298161	0.251707	-1.18456	0.236192	0.585203	0.232694
eschColi_CFT073_refSeq_c2863		937.051	9.87198	0.341108	0.288117	1.18392	0.236444	0.585537	0.232446
eschColi_CFT073_refSeq_c4104		111.867	6.80564	-0.493534	0.417152	-1.1831	0.236768	0.586047	0.232068
eschColi_CFT073_refSeq_c0409		276.683	8.11209	-0.475368	0.402149	-1.18207	0.237179	0.586483	0.231745
eschColi_CFT073_refSeq_c1818		1218.94	10.2514	-0.550572	0.465744	-1.18214	0.237152	0.586483	0.231745
eschColi_CFT073_refSeq_c0323		521.953	9.02778	-0.379936	0.3218	-1.18066	0.237737	0.587228	0.231193
eschColi_CFT073_refSeq_c2932		5364.45	12.3892	-0.65155	0.551965	-1.18042	0.237833	0.587228	0.231193
eschColi_CFT073_refSeq_c5442		98.3461	6.6198	0.314967	0.266741	1.1808	0.237683	0.587228	0.231193
eschColi_CFT073_refSeq_c3761		587.899	9.19942	-0.53565	0.453924	-1.18004	0.237984	0.587309	0.231134
eschColi_CFT073_refSeq_c3270		11.864	3.56851	-0.886452	0.751687	-1.17928	0.238285	0.587762	0.230798
eschColi_CFT073_refSeq_c0630		317.803	8.31199	-0.28772	0.244104	-1.17868	0.238526	0.587924	0.230679
eschColi_CFT073_refSeq_c4409		1128.65	10.1404	-0.439603	0.373011	-1.17853	0.238586	0.587924	0.230679
eschColi_CFT073_refSeq_c3120		6256	12.611	0.611059	0.518842	1.17774	0.238902	0.588411	0.23032
eschColi_CFT073_refSeq_c1644		256.719	8.00405	-0.966795	0.822228	-1.17582	0.239665	0.589709	0.229362
eschColi_CFT073_refSeq_c3446		54.5484	5.76946	-0.458895	0.390202	-1.17605	0.239577	0.589709	0.229362
eschColi_CFT073_refSeq_c3927		2477.33	11.2746	-0.490946	0.417995	-1.17453	0.240184	0.590404	0.228851
eschColi_CFT073_refSeq_c5323		13863.9	13.759	-0.337298	0.28715	-1.17464	0.24014	0.590404	0.228851
eschColi_CFT073_refSeq_c0796		49164.5	15.5853	0.591198	0.503997	1.17302	0.240788	0.591309	0.228185
eschColi_CFT073_refSeq_c4251		555.87	9.1186	-0.732861	0.624766	-1.17302	0.24079	0.591309	0.228185
eschColi_CFT073_refSeq_c2655		248.096	7.95475	-0.508853	0.434043	-1.17235	0.241055	0.591382	0.228132
eschColi_CFT073_refSeq_c2931		1452.09	10.5039	-0.486659	0.415114	-1.17235	0.241056	0.591382	0.228132
eschColi_CFT073_refSeq_c3628		1084.63	10.083	0.286147	0.244313	1.17123	0.241506	0.592193	0.227537
eschColi_CFT073_refSeq_c0358		296.176	8.21031	-0.389461	0.332633	-1.17084	0.241663	0.592288	0.227467
eschColi_CFT073_refSeq_c0766		13106.8	13.678	-0.207223	0.177039	-1.1705	0.241801	0.592336	0.227432
eschColi_CFT073_refSeq_c0106		1792.47	10.8077	0.604825	0.517627	1.16846	0.242623	0.592655	0.227198
eschColi_CFT073_refSeq_c0850		883.001	9.78627	0.384153	0.328785	1.1684	0.242644	0.592655	0.227198
eschColi_CFT073_refSeq_c2252		691.053	9.43265	-0.622269	0.53245	-1.16869	0.242528	0.592655	0.227198
eschColi_CFT073_refSeq_c2685		226.384	7.82263	-0.316135	0.270379	-1.16923	0.242311	0.592655	0.227198
eschColi_CFT073_refSeq_c3005		7523.48	12.8772	0.287047	0.245468	1.16939	0.242247	0.592655	0.227198
eschColi_CFT073_refSeq_c3859		234.161	7.87136	-0.493321	0.42197	-1.16909	0.242367	0.592655	0.227198
eschColi_CFT073_refSeq_c4951		511.103	8.99747	-0.388363	0.333105	-1.16589	0.24366	0.594554	0.225809
eschColi_CFT073_refSeq_c5146		8.0856	3.01536	-0.885539	0.759396	-1.16611	0.24357	0.594554	0.225809
eschColi_CFT073_refSeq_c1468		2229.62	11.1226	-0.476687	0.409073	-1.16529	0.243904	0.594747	0.225668
eschColi_CFT073_refSeq_c1896		971.321	9.9238	0.275794	0.236712	1.1651	0.243977	0.594747	0.225668
eschColi_CFT073_refSeq_c2478		68.4799	6.09761	-0.3866	0.332011	-1.16442	0.244253	0.595129	0.225389
eschColi_CFT073_refSeq_c2805		764.64	9.57864	0.500354	0.430305	1.16279	0.244915	0.596449	0.224427
eschColi_CFT073_refSeq_c3627		1586.38	10.6315	0.619567	0.532972	1.16248	0.245042	0.596469	0.224412
eschColi_CFT073_refSeq_c4874		2420.45	11.2411	-0.638898	0.550118	-1.16138	0.245486	0.597257	0.223838
eschColi_CFT073_refSeq_c2164		89.6716	6.48658	-0.40506	0.348921	-1.16089	0.245685	0.597317	0.223795
eschColi_CFT073_refSeq_c2882		84.3009	6.39748	0.377867	0.325541	1.16073	0.24575	0.597317	0.223795
eschColi_CFT073_refSeq_c1596		101.873	6.67063	0.673481	0.580697	1.15978	0.246138	0.597969	0.223321
eschColi_CFT073_refSeq_c3727		87.0624	6.44398	0.369234	0.318497	1.1593	0.246333	0.598153	0.223188
eschColi_CFT073_refSeq_c1047		453.002	8.82337	-0.228733	0.197504	-1.15812	0.246815	0.599032	0.22255
eschColi_CFT073_refSeq_c0666		222.237	7.79595	-0.432712	0.374241	-1.15624	0.247584	0.600021	0.221834
eschColi_CFT073_refSeq_c2498		28.4028	4.82796	0.632794	0.547277	1.15626	0.247575	0.600021	0.221834
eschColi_CFT073_refSeq_c4510		1940.96	10.9226	-0.301277	0.2605	-1.15653	0.247463	0.600021	0.221834
eschColi_CFT073_refSeq_c1464		28.3471	4.82513	-0.625044	0.542181	-1.15283	0.248979	0.600787	0.221279
eschColi_CFT073_refSeq_c1500		166.446	7.37891	0.380176	0.329579	1.15352	0.248697	0.600787	0.221279
eschColi_CFT073_refSeq_c1775		147.939	7.20886	0.953486	0.826772	1.15326	0.248802	0.600787	0.221279
eschColi_CFT073_refSeq_c2476		2315.96	11.1774	0.326309	0.282811	1.15381	0.24858	0.600787	0.221279
eschColi_CFT073_refSeq_c3278		145.687	7.18673	0.383143	0.332352	1.15282	0.248984	0.600787	0.221279
eschColi_CFT073_refSeq_c3892		172.614	7.4314	-0.300484	0.260603	-1.15304	0.248896	0.600787	0.221279
eschColi_CFT073_refSeq_c4112		192722	17.5562	-0.407332	0.353047	-1.15376	0.248598	0.600787	0.221279
eschColi_CFT073_refSeq_c4439		3185.54	11.6373	-0.295636	0.256134	-1.15423	0.248408	0.600787	0.221279
eschColi_CFT073_refSeq_c4529		116.292	6.86161	-0.509251	0.441046	-1.15464	0.248237	0.600787	0.221279
eschColi_CFT073_refSeq_c3281		160.709	7.3283	-0.250601	0.217795	-1.15063	0.249885	0.602671	0.219919
eschColi_CFT073_refSeq_c0690		154.643	7.27279	-0.361689	0.314628	-1.14958	0.250317	0.602898	0.219756
eschColi_CFT073_refSeq_c4097		131.453	7.0384	-0.331769	0.288506	-1.14995	0.250162	0.602898	0.219756
eschColi_CFT073_refSeq_c5171		5.66136	2.50115	-1.27031	1.10564	-1.14893	0.250583	0.602898	0.219756
eschColi_CFT073_refSeq_c5340		2231.3	11.1237	-0.400992	0.34899	-1.14901	0.250553	0.602898	0.219756
eschColi_CFT073_refSeq_c1706		895.426	9.80643	-0.272446	0.237302	-1.1481	0.250927	0.603161	0.219567
eschColi_CFT073_refSeq_c4656		13244.8	13.6931	0.436555	0.380247	1.14808	0.250934	0.603161	0.219567
eschColi_CFT073_refSeq_c2439		457.108	8.83639	0.225479	0.196469	1.14766	0.25111	0.603294	0.219471
eschColi_CFT073_refSeq_c3419		63.4834	5.98831	0.431104	0.376148	1.1461	0.251752	0.604254	0.218781
eschColi_CFT073_refSeq_c1611		74.7872	6.22472	-0.744684	0.650513	-1.14476	0.252307	0.605294	0.218034
eschColi_CFT073_refSeq_c0396		146.049	7.19031	-0.763092	0.667944	-1.14245	0.253267	0.605544	0.217854
eschColi_CFT073_refSeq_c0675		285.359	8.15664	0.938703	0.821369	1.14285	0.2531	0.605544	0.217854
eschColi_CFT073_refSeq_c1061		209.744	7.71249	0.605245	0.529666	1.14269	0.253166	0.605544	0.217854
eschColi_CFT073_refSeq_c2020		473.511	8.88726	-0.545588	0.477337	-1.14298	0.253046	0.605544	0.217854
eschColi_CFT073_refSeq_c3201		569.383	9.15325	0.497982	0.435996	1.14217	0.253382	0.605544	0.217854
eschColi_CFT073_refSeq_c3591		687.466	9.42515	-0.934068	0.816744	-1.14365	0.25277	0.605544	0.217854
eschColi_CFT073_refSeq_c3602		144.974	7.17965	-0.530183	0.46406	-1.14249	0.253251	0.605544	0.217854
eschColi_CFT073_refSeq_c3944		27436.6	14.7438	-0.451413	0.394622	-1.14391	0.25266	0.605544	0.217854
eschColi_CFT073_refSeq_c4800		190.55	7.57403	-0.624137	0.546684	-1.14168	0.253588	0.605746	0.217709
eschColi_CFT073_refSeq_c2007		198.998	7.63661	-0.494419	0.434664	-1.13747	0.25534	0.60964	0.214926
eschColi_CFT073_refSeq_c4661		36626.9	15.1606	0.613551	0.539584	1.13708	0.255505	0.609741	0.214855
eschColi_CFT073_refSeq_c1877		5726.03	12.4833	0.831251	0.731548	1.13629	0.255835	0.610237	0.214502
eschColi_CFT073_refSeq_c0609		909.39	9.82876	0.6742	0.594691	1.1337	0.256921	0.610785	0.214112
eschColi_CFT073_refSeq_c1310		708.327	9.46827	0.218989	0.193072	1.13423	0.256697	0.610785	0.214112
eschColi_CFT073_refSeq_c1361		7416.95	12.8566	-0.286499	0.252394	-1.13512	0.256323	0.610785	0.214112
eschColi_CFT073_refSeq_c2703		179.653	7.48907	-0.315715	0.278166	-1.13499	0.256381	0.610785	0.214112
eschColi_CFT073_refSeq_c3430		419.127	8.71124	0.416126	0.366817	1.13442	0.256617	0.610785	0.214112
eschColi_CFT073_refSeq_c3756		369.237	8.5284	-0.268403	0.236701	-1.13393	0.256822	0.610785	0.214112
eschColi_CFT073_refSeq_c5327		32.0802	5.00361	0.483351	0.426058	1.13447	0.256596	0.610785	0.214112
eschColi_CFT073_refSeq_c1274		3789.96	11.888	1.06072	0.936479	1.13267	0.257353	0.610938	0.214003
eschColi_CFT073_refSeq_c3363		4731.58	12.2081	-0.781186	0.689529	-1.13293	0.257245	0.610938	0.214003
eschColi_CFT073_refSeq_c4886		5066.56	12.3068	0.196876	0.173813	1.13269	0.257346	0.610938	0.214003
eschColi_CFT073_refSeq_c2159		295.628	8.20764	0.278	0.245593	1.13195	0.257654	0.611362	0.213701
eschColi_CFT073_refSeq_c0576		949.755	9.89141	-0.230521	0.20398	-1.13012	0.258428	0.611453	0.213637
eschColi_CFT073_refSeq_c2021		1866.21	10.8659	-0.600058	0.530809	-1.13046	0.258283	0.611453	0.213637
eschColi_CFT073_refSeq_c3422		2297.53	11.1659	0.469979	0.415373	1.13146	0.257861	0.611453	0.213637
eschColi_CFT073_refSeq_c4345		5025.85	12.2952	-0.304138	0.268878	-1.13114	0.257996	0.611453	0.213637
eschColi_CFT073_refSeq_c4432		2217.27	11.1146	-1.02	0.902177	-1.1306	0.258224	0.611453	0.213637
eschColi_CFT073_refSeq_c5095		742.533	9.53631	-0.231181	0.204539	-1.13025	0.258369	0.611453	0.213637
eschColi_CFT073_refSeq_c3264		53.1014	5.73068	-0.376905	0.333629	-1.12971	0.258597	0.611563	0.213559
eschColi_CFT073_refSeq_c1199		331.026	8.3708	0.467439	0.415043	1.12624	0.260062	0.614737	0.21131
eschColi_CFT073_refSeq_c0973		29.4229	4.87887	0.695328	0.617884	1.12534	0.260446	0.614936	0.21117
eschColi_CFT073_refSeq_c1242		4650.79	12.1833	-0.434704	0.386451	-1.12486	0.260648	0.614936	0.21117
eschColi_CFT073_refSeq_c1542		115.606	6.85307	0.77834	0.69208	1.12464	0.260742	0.614936	0.21117
eschColi_CFT073_refSeq_c3523		304.599	8.25077	-0.309825	0.275224	-1.12572	0.260283	0.614936	0.21117
eschColi_CFT073_refSeq_c3813		180.006	7.4919	-0.287014	0.255282	-1.1243	0.260886	0.614936	0.21117
eschColi_CFT073_refSeq_c3875		111.852	6.80544	-0.423087	0.37625	-1.12448	0.260808	0.614936	0.21117
eschColi_CFT073_refSeq_c3682		2631.39	11.3616	-0.195798	0.17429	-1.1234	0.261268	0.61529	0.21092
eschColi_CFT073_refSeq_c4602		69.153	6.11172	-0.339171	0.301924	-1.12337	0.261282	0.61529	0.21092
eschColi_CFT073_refSeq_c0107		2632.13	11.362	0.593178	0.529839	1.11954	0.262909	0.615294	0.210918
eschColi_CFT073_refSeq_c0500		5.80705	2.5378	-1.0289	0.916623	-1.12249	0.261654	0.615294	0.210918
eschColi_CFT073_refSeq_c0735		618.332	9.27224	0.494402	0.441596	1.11958	0.262893	0.615294	0.210918
eschColi_CFT073_refSeq_c0988		3216.45	11.6513	-0.610494	0.544984	-1.1202	0.262627	0.615294	0.210918
eschColi_CFT073_refSeq_c1355		775.573	9.59912	-0.421513	0.376236	-1.12034	0.262568	0.615294	0.210918
eschColi_CFT073_refSeq_c1639		4292.48	12.0676	-0.379409	0.339174	-1.11863	0.263299	0.615294	0.210918
eschColi_CFT073_refSeq_c1698		1010.33	9.98062	-0.202738	0.181055	-1.11976	0.262815	0.615294	0.210918
eschColi_CFT073_refSeq_c1910		824.25	9.68694	-0.695959	0.62184	-1.11919	0.263057	0.615294	0.210918
eschColi_CFT073_refSeq_c2464		616.523	9.26801	0.406421	0.363383	1.11844	0.26338	0.615294	0.210918
eschColi_CFT073_refSeq_c2729		62.2314	5.95957	-0.723457	0.645637	-1.12053	0.262487	0.615294	0.210918
eschColi_CFT073_refSeq_c3397		440.275	8.78226	-0.282662	0.252681	-1.11865	0.263289	0.615294	0.210918
eschColi_CFT073_refSeq_c3409		6.87304	2.78095	-0.958424	0.856701	-1.11874	0.263252	0.615294	0.210918
eschColi_CFT073_refSeq_c4247		151.309	7.24136	0.409132	0.365329	1.1199	0.262757	0.615294	0.210918
eschColi_CFT073_refSeq_c4294		55.1686	5.78577	0.775754	0.692902	1.11957	0.262897	0.615294	0.210918
eschColi_CFT073_refSeq_c4428		539.899	9.07655	-0.286393	0.255684	-1.12011	0.262669	0.615294	0.210918
eschColi_CFT073_refSeq_c4746		447.338	8.80522	-0.531839	0.473923	-1.12221	0.261774	0.615294	0.210918
eschColi_CFT073_refSeq_c4832		2056.6	11.006	-0.489791	0.437817	-1.11871	0.263263	0.615294	0.210918
eschColi_CFT073_refSeq_c1344		40.6345	5.34463	-0.399422	0.357307	-1.11787	0.263624	0.615574	0.21072
eschColi_CFT073_refSeq_c0027		16623	14.0209	-0.59193	0.529655	-1.11758	0.263748	0.615576	0.210718
eschColi_CFT073_refSeq_c1352		616.062	9.26693	-0.640463	0.574662	-1.1145	0.265063	0.618279	0.208815
eschColi_CFT073_refSeq_c2423		571.807	9.15938	0.708745	0.63605	1.11429	0.265154	0.618279	0.208815
eschColi_CFT073_refSeq_c4742		1924.43	10.9102	-0.204722	0.183842	-1.11357	0.265462	0.618709	0.208514
eschColi_CFT073_refSeq_c4436		4907.76	12.2609	-0.352458	0.316612	-1.11322	0.265614	0.618774	0.208468
eschColi_CFT073_refSeq_c4150		39.3901	5.29976	0.449009	0.403776	1.11202	0.266128	0.619682	0.207831
eschColi_CFT073_refSeq_c1070		17821.8	14.1214	0.195133	0.175554	1.11152	0.266343	0.619894	0.207683
eschColi_CFT073_refSeq_c0263		48.1316	5.58891	0.425915	0.384127	1.10879	0.267521	0.621445	0.206597
eschColi_CFT073_refSeq_c1470		45.9393	5.52166	-0.623898	0.562822	-1.10852	0.267638	0.621445	0.206597
eschColi_CFT073_refSeq_c1844		5119.36	12.3217	0.288413	0.260136	1.1087	0.267559	0.621445	0.206597
eschColi_CFT073_refSeq_c2884		113.148	6.82207	-0.43798	0.394731	-1.10957	0.267186	0.621445	0.206597
eschColi_CFT073_refSeq_c2892		830.408	9.69768	-0.277078	0.250015	-1.10824	0.267757	0.621445	0.206597
eschColi_CFT073_refSeq_c3002		1178.86	10.2032	-0.389198	0.351176	-1.10827	0.267744	0.621445	0.206597
eschColi_CFT073_refSeq_c1652		113.674	6.82876	-0.282998	0.255432	-1.10792	0.267897	0.621481	0.206572
eschColi_CFT073_refSeq_c2303		266.189	8.05631	-0.513168	0.463309	-1.10762	0.268027	0.621495	0.206562
eschColi_CFT073_refSeq_c0341		13.3773	3.74172	1.0292	0.930216	1.10641	0.268551	0.621842	0.20632
eschColi_CFT073_refSeq_c0543		21251.7	14.3753	-0.443595	0.400811	-1.10674	0.268404	0.621842	0.20632
eschColi_CFT073_refSeq_c1087		2533.91	11.3072	0.297906	0.269197	1.10665	0.268446	0.621842	0.20632
eschColi_CFT073_refSeq_c1782		32.1198	5.00539	0.561173	0.507756	1.1052	0.269073	0.62231	0.205993
eschColi_CFT073_refSeq_c3287		212.726	7.73285	-0.297652	0.269363	-1.10502	0.26915	0.62231	0.205993
eschColi_CFT073_refSeq_c3371		214.81	7.74692	-0.325277	0.294304	-1.10524	0.269055	0.62231	0.205993
eschColi_CFT073_refSeq_c5321		508.332	8.98963	-0.499307	0.451949	-1.10479	0.269252	0.62231	0.205993
eschColi_CFT073_refSeq_c0431		8571.73	13.0654	0.665757	0.603761	1.10268	0.270165	0.623841	0.204926
eschColi_CFT073_refSeq_c1517		29194.3	14.8334	0.448758	0.40689	1.1029	0.270071	0.623841	0.204926
eschColi_CFT073_refSeq_c4169		3775.42	11.8824	0.22803	0.206948	1.10187	0.270517	0.624356	0.204568
eschColi_CFT073_refSeq_c4915		20276.9	14.3075	-0.235753	0.214011	-1.1016	0.270637	0.624356	0.204568
eschColi_CFT073_refSeq_c0473		265.694	8.05362	-0.647649	0.588669	-1.10019	0.271248	0.625187	0.20399
eschColi_CFT073_refSeq_c4408		385.517	8.59065	0.371126	0.337304	1.10027	0.271213	0.625187	0.20399
eschColi_CFT073_refSeq_c1631		152.212	7.24994	-0.463702	0.422088	-1.09859	0.271947	0.625245	0.20395
eschColi_CFT073_refSeq_c3750		2421.92	11.2419	-0.295561	0.269151	-1.09812	0.272151	0.625245	0.20395
eschColi_CFT073_refSeq_c3898		274.553	8.10094	0.479586	0.43644	1.09886	0.27183	0.625245	0.20395
eschColi_CFT073_refSeq_c3948		478.885	8.90353	-0.386938	0.352065	-1.09905	0.271745	0.625245	0.20395
eschColi_CFT073_refSeq_c4168		46.3133	5.53335	0.81739	0.743752	1.09901	0.271764	0.625245	0.20395
eschColi_CFT073_refSeq_c4404		45.9274	5.52128	0.439135	0.39986	1.09822	0.272107	0.625245	0.20395
eschColi_CFT073_refSeq_c5408		1990.5	10.9589	-0.357673	0.32552	-1.09877	0.271867	0.625245	0.20395
eschColi_CFT073_refSeq_c0714		22779.3	14.4754	-0.557406	0.507755	-1.09779	0.272298	0.625296	0.203915
eschColi_CFT073_refSeq_c0286		535.347	9.06433	-0.545067	0.496751	-1.09726	0.272526	0.625531	0.203751
eschColi_CFT073_refSeq_c0509		1211.86	10.243	0.398401	0.363247	1.09678	0.272739	0.625732	0.203612
eschColi_CFT073_refSeq_c2539		2864.4	11.484	0.264843	0.241633	1.09605	0.273055	0.626169	0.203308
eschColi_CFT073_refSeq_c0234		47.7859	5.57851	-0.407108	0.372033	-1.09428	0.273834	0.626568	0.203032
eschColi_CFT073_refSeq_c0932		437.52	8.77321	-0.266913	0.243813	-1.09475	0.273627	0.626568	0.203032
eschColi_CFT073_refSeq_c4106		219.125	7.77561	0.632088	0.577809	1.09394	0.273982	0.626568	0.203032
eschColi_CFT073_refSeq_c4380		356.334	8.47709	-0.553237	0.505563	-1.0943	0.273824	0.626568	0.203032
eschColi_CFT073_refSeq_c4937		8436.67	13.0425	-0.320667	0.293057	-1.09422	0.27386	0.626568	0.203032
eschColi_CFT073_refSeq_c5302		38.3289	5.26036	-0.556534	0.508313	-1.09486	0.273576	0.626568	0.203032
eschColi_CFT073_refSeq_c1735		1237.89	10.2737	0.26364	0.241094	1.09351	0.274168	0.626706	0.202936
eschColi_CFT073_refSeq_c0331		102.25	6.67596	-0.453844	0.415158	-1.09318	0.274313	0.62675	0.202906
eschColi_CFT073_refSeq_c3855		14267	13.8004	0.38042	0.348366	1.09201	0.274827	0.627638	0.202291
eschColi_CFT073_refSeq_c1814		1205.01	10.2348	-0.422298	0.386849	-1.09163	0.274994	0.62773	0.202227
eschColi_CFT073_refSeq_c1184		41.9341	5.39005	-0.439445	0.403327	-1.08955	0.275911	0.629219	0.201198
eschColi_CFT073_refSeq_c4011		8687.93	13.0848	0.537445	0.493388	1.08929	0.276024	0.629219	0.201198
eschColi_CFT073_refSeq_c4213		37.2548	5.21935	-0.515216	0.472948	-1.08937	0.275991	0.629219	0.201198
eschColi_CFT073_refSeq_c5463		276.811	8.11276	0.286395	0.263154	1.08832	0.276455	0.629914	0.200719
eschColi_CFT073_refSeq_c0367		85.8847	6.42433	-0.343383	0.315661	-1.08782	0.276673	0.630122	0.200575
eschColi_CFT073_refSeq_c3491		2823.51	11.4633	0.262031	0.2411	1.08682	0.277118	0.630848	0.200075
eschColi_CFT073_refSeq_c0119		1054.3	10.0421	-0.611102	0.562723	-1.08597	0.277491	0.631345	0.199733
eschColi_CFT073_refSeq_c4126		351.864	8.45888	0.471531	0.434366	1.08556	0.277673	0.631345	0.199733
eschColi_CFT073_refSeq_c5065		133.01	7.05539	-0.967903	0.891695	-1.08547	0.277716	0.631345	0.199733
eschColi_CFT073_refSeq_c3300		170.927	7.41724	-0.275304	0.254046	-1.08368	0.278508	0.63257	0.198891
eschColi_CFT073_refSeq_c5387		357.407	8.48143	-0.379138	0.349791	-1.0839	0.278411	0.63257	0.198891
eschColi_CFT073_refSeq_c2463		990.574	9.95212	0.523102	0.483036	1.08295	0.278831	0.633016	0.198585
eschColi_CFT073_refSeq_c4111		151981	17.2135	-0.268637	0.248465	-1.08119	0.279614	0.634503	0.197567
eschColi_CFT073_refSeq_c2225		2204.65	11.1063	0.383255	0.354638	1.08069	0.279833	0.634713	0.197423
eschColi_CFT073_refSeq_c1314		7813.79	12.9318	0.548927	0.508294	1.07994	0.280169	0.634762	0.197389
eschColi_CFT073_refSeq_c3132		1996.37	10.9632	-0.188345	0.174474	-1.0795	0.280364	0.634762	0.197389
eschColi_CFT073_refSeq_c3909		810.781	9.66317	-0.688657	0.637898	-1.07957	0.280333	0.634762	0.197389
eschColi_CFT073_refSeq_c4059		12116.7	13.5647	0.764758	0.708135	1.07996	0.28016	0.634762	0.197389
eschColi_CFT073_refSeq_c0213		4044.53	11.9818	0.289292	0.268504	1.07742	0.281293	0.635088	0.197166
eschColi_CFT073_refSeq_c0722		7425.92	12.8584	0.466624	0.433063	1.0775	0.281259	0.635088	0.197166
eschColi_CFT073_refSeq_c0760		18.4819	4.20804	-0.706958	0.657605	-1.07505	0.282353	0.635088	0.197166
eschColi_CFT073_refSeq_c0858		778.989	9.60546	-0.731167	0.679288	-1.07637	0.281761	0.635088	0.197166
eschColi_CFT073_refSeq_c1398		11391.6	13.4757	0.497545	0.461187	1.07884	0.28066	0.635088	0.197166
eschColi_CFT073_refSeq_c1525		17.2174	4.1058	0.759835	0.706869	1.07493	0.282406	0.635088	0.197166
eschColi_CFT073_refSeq_c1678		2531.16	11.3056	0.427642	0.397261	1.07648	0.281714	0.635088	0.197166
eschColi_CFT073_refSeq_c1747		1642.88	10.682	0.223697	0.20765	1.07728	0.281356	0.635088	0.197166
eschColi_CFT073_refSeq_c1821		3953.38	11.9489	0.44399	0.413829	1.07288	0.283323	0.635088	0.197166
eschColi_CFT073_refSeq_c1822		295.78	8.20838	0.293507	0.27364	1.0726	0.283449	0.635088	0.197166
eschColi_CFT073_refSeq_c2016		2146.9	11.068	-0.261604	0.243126	-1.076	0.281926	0.635088	0.197166
eschColi_CFT073_refSeq_c2022		560.411	9.13034	-0.674024	0.628027	-1.07324	0.283163	0.635088	0.197166
eschColi_CFT073_refSeq_c2248		641.872	9.32614	-0.919628	0.85699	-1.07309	0.283231	0.635088	0.197166
eschColi_CFT073_refSeq_c2291		5179.67	12.3386	-0.308939	0.288594	-1.0705	0.284395	0.635088	0.197166
eschColi_CFT073_refSeq_c2299		149.424	7.22327	-0.624059	0.583032	-1.07037	0.284453	0.635088	0.197166
eschColi_CFT073_refSeq_c2385		8269.31	13.0136	0.543995	0.507139	1.07267	0.283417	0.635088	0.197166
eschColi_CFT073_refSeq_c2404		31.5982	4.98177	-0.916527	0.855573	-1.07124	0.28406	0.635088	0.197166
eschColi_CFT073_refSeq_c2707		287.451	8.16717	-0.33826	0.314351	-1.07606	0.281901	0.635088	0.197166
eschColi_CFT073_refSeq_c2959		29632.7	14.8549	0.814616	0.760943	1.07053	0.284379	0.635088	0.197166
eschColi_CFT073_refSeq_c3154		287.123	8.16552	0.200083	0.185895	1.07632	0.281782	0.635088	0.197166
eschColi_CFT073_refSeq_c3360		2236.13	11.1268	-0.174599	0.162399	-1.07512	0.28232	0.635088	0.197166
eschColi_CFT073_refSeq_c3440		342.429	8.41966	-0.277936	0.258853	-1.07372	0.282947	0.635088	0.197166
eschColi_CFT073_refSeq_c3535		625.06	9.28785	0.324575	0.302382	1.0734	0.283094	0.635088	0.197166
eschColi_CFT073_refSeq_c3543		376.524	8.5566	0.336855	0.313902	1.07312	0.283217	0.635088	0.197166
eschColi_CFT073_refSeq_c4365		226.433	7.82294	-0.203579	0.18997	-1.07164	0.283883	0.635088	0.197166
eschColi_CFT073_refSeq_c4461		32544.2	14.9901	-0.583075	0.540687	-1.0784	0.280857	0.635088	0.197166
eschColi_CFT073_refSeq_c4714		1086.8	10.0859	-0.239982	0.223909	-1.07178	0.283818	0.635088	0.197166
eschColi_CFT073_refSeq_c5030		84.8593	6.407	-0.412544	0.385035	-1.07145	0.283969	0.635088	0.197166
eschColi_CFT073_refSeq_c5127		413.256	8.69089	-0.279548	0.261163	-1.07039	0.284442	0.635088	0.197166
eschColi_CFT073_refSeq_c5194		17.5941	4.13702	-0.835925	0.777565	-1.07506	0.28235	0.635088	0.197166
eschColi_CFT073_refSeq_c5350		35.8436	5.16364	-0.407757	0.379456	-1.07458	0.282562	0.635088	0.197166
eschColi_CFT073_refSeq_c4728		173.417	7.4381	-0.353285	0.330228	-1.06982	0.284701	0.635356	0.196983
eschColi_CFT073_refSeq_c0284		248.195	7.95533	-0.477458	0.446813	-1.06859	0.285256	0.636052	0.196508
eschColi_CFT073_refSeq_c2524		196.175	7.61599	0.267387	0.250231	1.06856	0.285267	0.636052	0.196508
eschColi_CFT073_refSeq_c0276		13.9986	3.80721	0.790871	0.741067	1.06721	0.285879	0.636964	0.195885
eschColi_CFT073_refSeq_c3778		2907.61	11.5056	0.330839	0.310039	1.06709	0.285932	0.636964	0.195885
eschColi_CFT073_refSeq_c0077		33.8406	5.08068	0.729227	0.686605	1.06208	0.288201	0.637109	0.195786
eschColi_CFT073_refSeq_c0462		528.117	9.04471	-0.779203	0.731904	-1.06462	0.287046	0.637109	0.195786
eschColi_CFT073_refSeq_c0527		2113.48	11.0454	0.436523	0.411035	1.06201	0.288231	0.637109	0.195786
eschColi_CFT073_refSeq_c1340		162.612	7.34529	-0.565657	0.531546	-1.06417	0.28725	0.637109	0.195786
eschColi_CFT073_refSeq_c1475		153.78	7.26472	-0.344877	0.324485	-1.06285	0.287852	0.637109	0.195786
eschColi_CFT073_refSeq_c1819		50.7235	5.66458	-0.638721	0.60074	-1.06322	0.28768	0.637109	0.195786
eschColi_CFT073_refSeq_c1890		15.7872	3.98069	-0.762871	0.715424	-1.06632	0.286279	0.637109	0.195786
eschColi_CFT073_refSeq_c2670		64.6481	6.01454	0.382344	0.358783	1.06567	0.286573	0.637109	0.195786
eschColi_CFT073_refSeq_c2807		23.1742	4.53445	0.835455	0.785218	1.06398	0.287339	0.637109	0.195786
eschColi_CFT073_refSeq_c2810		18356	14.164	0.501074	0.471592	1.06252	0.288001	0.637109	0.195786
eschColi_CFT073_refSeq_c2999		4587.99	12.1636	0.241639	0.226898	1.06497	0.28689	0.637109	0.195786
eschColi_CFT073_refSeq_c3312		2387.53	11.2213	-0.203411	0.191032	-1.0648	0.286967	0.637109	0.195786
eschColi_CFT073_refSeq_c3493		2631.28	11.3615	0.404163	0.380058	1.06343	0.287589	0.637109	0.195786
eschColi_CFT073_refSeq_c4474		8748.32	13.0948	-0.315684	0.296839	-1.06348	0.287562	0.637109	0.195786
eschColi_CFT073_refSeq_c4913		683.4	9.41659	-0.489681	0.46115	-1.06187	0.288295	0.637109	0.195786
eschColi_CFT073_refSeq_c4936		7024.47	12.7782	-0.361409	0.339067	-1.06589	0.286473	0.637109	0.195786
eschColi_CFT073_refSeq_c5086		164.879	7.36527	0.23629	0.221627	1.06616	0.286351	0.637109	0.195786
eschColi_CFT073_refSeq_c5396		2448.47	11.2577	0.218721	0.205878	1.06238	0.288061	0.637109	0.195786
eschColi_CFT073_refSeq_c0769		27.5432	4.78362	0.422813	0.398432	1.06119	0.288603	0.637418	0.195575
eschColi_CFT073_refSeq_c5178		367.271	8.5207	0.301043	0.283735	1.061	0.28869	0.637418	0.195575
eschColi_CFT073_refSeq_c0880		1373.86	10.424	-0.377059	0.356235	-1.05846	0.289848	0.638361	0.194934
eschColi_CFT073_refSeq_c1750		861.443	9.75061	-0.532022	0.502017	-1.05977	0.289249	0.638361	0.194934
eschColi_CFT073_refSeq_c1950		939.38	9.87557	-0.48556	0.458882	-1.05814	0.289993	0.638361	0.194934
eschColi_CFT073_refSeq_c2324		750.208	9.55115	-0.600456	0.56779	-1.05753	0.290269	0.638361	0.194934
eschColi_CFT073_refSeq_c2450		21709.9	14.4061	-0.46388	0.438524	-1.05782	0.290136	0.638361	0.194934
eschColi_CFT073_refSeq_c3668		13.4687	3.75154	0.649127	0.613225	1.05855	0.289806	0.638361	0.194934
eschColi_CFT073_refSeq_c3994		506.044	8.98312	-0.558942	0.527755	-1.05909	0.289557	0.638361	0.194934
eschColi_CFT073_refSeq_c4833		797.074	9.63857	-0.214795	0.203062	-1.05778	0.290155	0.638361	0.194934
eschColi_CFT073_refSeq_c5348		37.1555	5.2155	0.451123	0.425919	1.05918	0.28952	0.638361	0.194934
eschColi_CFT073_refSeq_c3560		22.2105	4.47317	-0.530515	0.501879	-1.05706	0.290485	0.638556	0.194801
eschColi_CFT073_refSeq_c0022		341.898	8.41742	0.232575	0.220451	1.055	0.291426	0.639543	0.19413
eschColi_CFT073_refSeq_c2379		120.481	6.91266	0.451522	0.428115	1.05468	0.291574	0.639543	0.19413
eschColi_CFT073_refSeq_c3554		32.884	5.03931	-0.558242	0.529304	-1.05467	0.291575	0.639543	0.19413
eschColi_CFT073_refSeq_c3613		59.0203	5.88314	-0.72263	0.684763	-1.0553	0.291289	0.639543	0.19413
eschColi_CFT073_refSeq_c4904		8016.59	12.9688	0.386533	0.366181	1.05558	0.291161	0.639543	0.19413
eschColi_CFT073_refSeq_c1421		114.302	6.83671	-0.45627	0.433103	-1.05349	0.292116	0.639949	0.193855
eschColi_CFT073_refSeq_c5098		212.308	7.73001	0.374702	0.355698	1.05343	0.292145	0.639949	0.193855
eschColi_CFT073_refSeq_c5338		250.559	7.96901	0.199959	0.189724	1.05395	0.291906	0.639949	0.193855
eschColi_CFT073_refSeq_c4629		12750.8	13.6383	-0.481746	0.457492	-1.05301	0.292335	0.640084	0.193763
eschColi_CFT073_refSeq_c1005		23.3906	4.54786	-0.568045	0.539765	-1.05239	0.29262	0.640315	0.193606
eschColi_CFT073_refSeq_c2770		270.171	8.07773	0.193962	0.184335	1.05222	0.292697	0.640315	0.193606
eschColi_CFT073_refSeq_c5147		10.9545	3.45346	0.7977	0.758374	1.05186	0.292866	0.640404	0.193546
eschColi_CFT073_refSeq_c5092		53.6505	5.74552	-0.368033	0.350056	-1.05136	0.293095	0.640624	0.193397
eschColi_CFT073_refSeq_c4065		14.3346	3.84143	-0.629349	0.599013	-1.05064	0.293423	0.64106	0.193102
eschColi_CFT073_refSeq_c1445		237.022	7.88888	-0.212372	0.202327	-1.04965	0.293879	0.641256	0.192969
eschColi_CFT073_refSeq_c3540		1360.62	10.4101	0.29175	0.27796	1.04961	0.293898	0.641256	0.192969
eschColi_CFT073_refSeq_c3721		34.089	5.09123	-0.444708	0.423616	-1.04979	0.293815	0.641256	0.192969
eschColi_CFT073_refSeq_c3160		123.221	6.9451	-0.290891	0.277284	-1.04907	0.294145	0.641515	0.192793
eschColi_CFT073_refSeq_c4369		1863.06	10.8635	-0.157518	0.150248	-1.04838	0.294462	0.641924	0.192516
eschColi_CFT073_refSeq_c3893		60.2042	5.91179	-0.352459	0.336489	-1.04746	0.294888	0.642573	0.192078
eschColi_CFT073_refSeq_c3844		85.5363	6.41846	-0.344994	0.330065	-1.04523	0.295916	0.644532	0.190755
eschColi_CFT073_refSeq_c3787		474.017	8.8888	-0.250421	0.239958	-1.0436	0.296669	0.645889	0.189842
eschColi_CFT073_refSeq_c2432		20.0318	4.32422	0.525517	0.504921	1.04079	0.297973	0.648162	0.188317
eschColi_CFT073_refSeq_c3796		5313.8	12.3755	-0.312596	0.30028	-1.04101	0.297869	0.648162	0.188317
eschColi_CFT073_refSeq_c3945		8134.66	12.9899	-0.194564	0.187049	-1.04018	0.298258	0.648499	0.18809
eschColi_CFT073_refSeq_c3964		2751.53	11.426	0.272902	0.262552	1.03942	0.29861	0.648699	0.187957
eschColi_CFT073_refSeq_c4906		171.444	7.4216	0.34298	0.329891	1.03968	0.29849	0.648699	0.187957
eschColi_CFT073_refSeq_c4962		604.861	9.24046	0.409833	0.394586	1.03864	0.298971	0.649201	0.187621
eschColi_CFT073_refSeq_c0987		13125.3	13.6801	-0.626513	0.603611	-1.03794	0.299297	0.649627	0.187336
eschColi_CFT073_refSeq_c0703		12.7914	3.67711	1.27249	1.22793	1.03629	0.300065	0.651012	0.186411
eschColi_CFT073_refSeq_c1619		5.29728	2.40525	-1.24767	1.2073	-1.03344	0.301396	0.65148	0.186099
eschColi_CFT073_refSeq_c1705		36025.2	15.1367	0.484676	0.46943	1.03248	0.301848	0.65148	0.186099
eschColi_CFT073_refSeq_c1772		740.426	9.53221	-0.427952	0.414282	-1.033	0.301606	0.65148	0.186099
eschColi_CFT073_refSeq_c2216		108.492	6.76144	-0.547798	0.529271	-1.03501	0.300666	0.65148	0.186099
eschColi_CFT073_refSeq_c2895		1534.68	10.5837	-0.243025	0.234744	-1.03527	0.300541	0.65148	0.186099
eschColi_CFT073_refSeq_c3015		2389.99	11.2228	-0.374278	0.362501	-1.03249	0.301843	0.65148	0.186099
eschColi_CFT073_refSeq_c3110		4475.12	12.1277	-0.370668	0.358683	-1.03341	0.301411	0.65148	0.186099
eschColi_CFT073_refSeq_c3675		119.489	6.90074	0.587057	0.567824	1.03387	0.301197	0.65148	0.186099
eschColi_CFT073_refSeq_c4183		1254.94	10.2934	0.556499	0.537976	1.03443	0.300935	0.65148	0.186099
eschColi_CFT073_refSeq_c4288		21.0182	4.39356	0.833512	0.806752	1.03317	0.301524	0.65148	0.186099
eschColi_CFT073_refSeq_c4521		301.668	8.23682	-0.421608	0.407399	-1.03488	0.300727	0.65148	0.186099
eschColi_CFT073_refSeq_c5332		4036.81	11.979	-0.353738	0.342582	-1.03256	0.301808	0.65148	0.186099
eschColi_CFT073_refSeq_c2957		4534.62	12.1468	0.779642	0.755504	1.03195	0.302095	0.651732	0.185931
eschColi_CFT073_refSeq_c2317		51.7718	5.69409	0.853025	0.826916	1.03157	0.302272	0.65183	0.185865
eschColi_CFT073_refSeq_c0562		773.481	9.59522	-0.345387	0.334936	-1.03121	0.302445	0.651922	0.185805
eschColi_CFT073_refSeq_c0401		405.665	8.66415	0.229083	0.222531	1.02944	0.303272	0.652595	0.185356
eschColi_CFT073_refSeq_c1694		86.6563	6.43723	0.274809	0.267118	1.02879	0.303577	0.652595	0.185356
eschColi_CFT073_refSeq_c1874		332.585	8.37758	-0.416054	0.403934	-1.03001	0.303007	0.652595	0.185356
eschColi_CFT073_refSeq_c2199		3226	11.6555	-0.236209	0.229639	-1.02861	0.303664	0.652595	0.185356
eschColi_CFT073_refSeq_c5031		5760.49	12.492	-0.411133	0.399706	-1.02859	0.303673	0.652595	0.185356
eschColi_CFT073_refSeq_c5232		9917.46	13.2758	-0.576658	0.560358	-1.02909	0.303438	0.652595	0.185356
eschColi_CFT073_refSeq_c0915		5464.83	12.416	0.462062	0.449599	1.02772	0.304081	0.652911	0.185146
eschColi_CFT073_refSeq_c4777		104.954	6.71362	-0.291902	0.283994	-1.02785	0.304022	0.652911	0.185146
eschColi_CFT073_refSeq_c4006		11687.3	13.5126	0.402388	0.391998	1.02651	0.304653	0.653857	0.184517
eschColi_CFT073_refSeq_c2955		9102.56	13.1521	-0.671324	0.654583	-1.02557	0.305092	0.654518	0.184078
eschColi_CFT073_refSeq_c0812		962.456	9.91058	-0.931463	0.908728	-1.02502	0.305355	0.6548	0.183891
eschColi_CFT073_refSeq_c3320		1135.92	10.1497	-0.256564	0.250577	-1.02389	0.305886	0.655658	0.183322
eschColi_CFT073_refSeq_c1545		2806.67	11.4546	-0.185788	0.181774	-1.02208	0.306742	0.656646	0.182668
eschColi_CFT073_refSeq_c1712		196.769	7.62036	-0.232119	0.227048	-1.02233	0.306623	0.656646	0.182668
eschColi_CFT073_refSeq_c4280		79.6332	6.3153	-0.322117	0.315113	-1.02223	0.306673	0.656646	0.182668
eschColi_CFT073_refSeq_c5077		321.27	8.32764	-0.264742	0.259209	-1.02134	0.307091	0.657112	0.182361
eschColi_CFT073_refSeq_c3960		3236.71	11.6603	0.263547	0.25815	1.02091	0.307298	0.657273	0.182254
eschColi_CFT073_refSeq_c1190		591.904	9.20922	0.755247	0.740636	1.01973	0.307858	0.658187	0.18165
eschColi_CFT073_refSeq_c1531		116.6	6.86542	0.347978	0.341589	1.0187	0.308344	0.658662	0.181337
eschColi_CFT073_refSeq_c3777		916.344	9.83975	-0.271205	0.266161	-1.01895	0.308227	0.658662	0.181337
eschColi_CFT073_refSeq_c4573		64.1177	6.00265	0.313823	0.308166	1.01836	0.308508	0.658731	0.181292
eschColi_CFT073_refSeq_c0780		1921.43	10.908	0.217373	0.213956	1.01597	0.309645	0.660772	0.179948
eschColi_CFT073_refSeq_c2956		31137	14.9263	0.620346	0.610702	1.01579	0.309729	0.660772	0.179948
eschColi_CFT073_refSeq_c0907		1751.01	10.774	-0.208046	0.204975	-1.01498	0.310114	0.661029	0.17978
eschColi_CFT073_refSeq_c4702		13866.1	13.7593	-0.349956	0.344779	-1.01502	0.310098	0.661029	0.17978
eschColi_CFT073_refSeq_c0387		12100.3	13.5628	-0.605311	0.59671	-1.01441	0.310386	0.661326	0.179585
eschColi_CFT073_refSeq_c2568		101.171	6.66065	-0.331361	0.327072	-1.01312	0.311005	0.662323	0.17893
eschColi_CFT073_refSeq_c4012		21358.9	14.3826	0.592728	0.585193	1.01288	0.311119	0.662323	0.17893
eschColi_CFT073_refSeq_c0369		2901.25	11.5025	0.40804	0.403006	1.01249	0.311303	0.662432	0.178859
eschColi_CFT073_refSeq_c0016		59.3164	5.89036	0.324388	0.320798	1.01119	0.311925	0.663473	0.178177
eschColi_CFT073_refSeq_c4585		234.554	7.87378	-0.348086	0.344421	-1.01064	0.312187	0.663747	0.177997
eschColi_CFT073_refSeq_c0687		18209.7	14.1524	1.03339	1.02311	1.01005	0.31247	0.664065	0.177789
eschColi_CFT073_refSeq_c4320		2488.69	11.2812	-0.556376	0.551701	-1.00847	0.313227	0.665392	0.176923
eschColi_CFT073_refSeq_c2135		78.8932	6.30183	-0.370672	0.368161	-1.00682	0.314021	0.666034	0.176504
eschColi_CFT073_refSeq_c2812		1013.88	9.98568	-0.155859	0.154816	-1.00674	0.314062	0.666034	0.176504
eschColi_CFT073_refSeq_c3392		83.6113	6.38563	0.295701	0.293625	1.00707	0.313902	0.666034	0.176504
eschColi_CFT073_refSeq_c3617		153.424	7.26138	-0.316038	0.314097	-1.00618	0.31433	0.666034	0.176504
eschColi_CFT073_refSeq_c4719		104.775	6.71116	-0.34679	0.344498	-1.00665	0.314103	0.666034	0.176504
eschColi_CFT073_refSeq_c5447		31.2525	4.9659	0.57057	0.566969	1.00635	0.314246	0.666034	0.176504
eschColi_CFT073_refSeq_c0590		3239.52	11.6616	0.321607	0.319902	1.00533	0.314738	0.666614	0.176126
eschColi_CFT073_refSeq_c0511		1998.3	10.9646	0.223634	0.222537	1.00493	0.314929	0.666629	0.176116
eschColi_CFT073_refSeq_c4057		73286.4	16.1613	-0.288807	0.287518	-1.00448	0.315146	0.666629	0.176116
eschColi_CFT073_refSeq_c5175		79.4485	6.31195	1.02525	1.02055	1.00461	0.315087	0.666629	0.176116
eschColi_CFT073_refSeq_c0032		918.478	9.8431	0.22326	0.222466	1.00357	0.315587	0.666996	0.175877
eschColi_CFT073_refSeq_c2673		225.92	7.81967	0.575811	0.573724	1.00364	0.315554	0.666996	0.175877
eschColi_CFT073_refSeq_c4177		37.7033	5.23662	-0.715833	0.713501	-1.00327	0.315731	0.667019	0.175862
eschColi_CFT073_refSeq_c3131		5584.31	12.4472	0.169151	0.168676	1.00282	0.315947	0.667192	0.175749
eschColi_CFT073_refSeq_c1578		22.3731	4.48369	-0.55675	0.55547	-1.00231	0.316196	0.667436	0.17559
eschColi_CFT073_refSeq_c0649		130.999	7.03341	0.336776	0.336095	1.00203	0.316331	0.667438	0.175589
eschColi_CFT073_refSeq_c3532		1469.58	10.5212	0.179961	0.179687	1.00152	0.316574	0.667669	0.175439
eschColi_CFT073_refSeq_c2563		2087.21	11.0274	-0.350979	0.350678	-1.00086	0.316896	0.668027	0.175206
eschColi_CFT073_refSeq_c3299		70.271	6.13486	-0.292712	0.292531	-1.00062	0.317012	0.668027	0.175206
eschColi_CFT073_refSeq_c0446		31.3124	4.96866	-0.657509	0.658561	-0.998402	0.318084	0.668385	0.174973
eschColi_CFT073_refSeq_c0626		264.628	8.04782	0.346142	0.346403	0.999247	0.317675	0.668385	0.174973
eschColi_CFT073_refSeq_c0653		444.625	8.79644	0.199108	0.199494	0.998064	0.318249	0.668385	0.174973
eschColi_CFT073_refSeq_c2776		15607.9	13.93	-0.33636	0.336421	-0.999818	0.317398	0.668385	0.174973
eschColi_CFT073_refSeq_c3582		14361.5	13.8099	-0.186441	0.1865	-0.999683	0.317464	0.668385	0.174973
eschColi_CFT073_refSeq_c4974		621.777	9.28025	0.353857	0.354331	0.998661	0.317959	0.668385	0.174973
[truncated: 2,725 more rows]

## Sheet: DOWNREGULATED
Gene Name	Gene ID	Polypeptide	GO Terms (Biological Process)	Base mean	log2(base mean)	Log2 (FC)	StdErr	Wald-Stats	P-value	P-adj	(-)LOG10(P-adj)
eschColi_CFT073_refSeq_c5129	c5129	Hypothetical protein	BP unknown	23.3022	4.54239153215882	-6.77579	1.32436	-5.11627	3.11634e-07	1.11874e-05	4.95127
eschColi_CFT073_refSeq_c1071	ompF	outer membrane porin F	GO:0034220 - monoatomic ion transmembrane transport;GO:0070207 - protein homotrimerization	87684.3	16.4200311611868	-4.60298	0.308668	-14.9124	2.73742e-50	1.13831e-47	46.9437
eschColi_CFT073_refSeq_c1156	ycdO	iron uptake system component EfeO	GO:0006979 - response to oxidative stress	5488.36	12.4221591890288	-4.44263	1.04731	-4.24194	2.21594e-05	0.000507226	3.2948
eschColi_CFT073_refSeq_c0399	yagU	putative membrane protein	GO:0010447 - response to acidic pH	5716.22	12.4808459875681	-4.172	0.586992	-7.10742	1.18231e-12	8.939e-11	10.0487
eschColi_CFT073_refSeq_c1157	ycdB	deferrochelatase/peroxidase EfeB	GO:0033212 - iron import into cell; GO:0098869 - cellular oxidant detoxification	1599.06	10.6430069428978	-4.12506	1.04117	-3.96194	7.43447e-05	0.00147214	2.83205
eschColi_CFT073_refSeq_c4720	c4720	Hypothetical protein	BP unknown	11.7419	3.55359087239713	-4.09028	1.05853	-3.86412	0.000111488	0.00208362	2.68118
eschColi_CFT073_refSeq_c1155	c1155	Putative cytochrome	BP unknown	1198.14	10.2265762815426	-3.83291	0.87232	-4.39392	1.11323e-05	0.000269661	3.56918
eschColi_CFT073_refSeq_c1730	trpE	anthranilate synthase component I	GO:0000162 - tryptophan biosynthetic process	4309.7	12.0733714146789	-3.74494	0.698687	-5.35998	8.32327e-08	3.09949e-06	5.50871
eschColi_CFT073_refSeq_c3566	c3566	Hypothetical protein	BP unknown	1100.39	10.1038055866587	-3.65458	0.457876	-7.9816	1.44445e-15	1.44156e-13	12.8412
eschColi_CFT073_refSeq_c3696	c3696	Putative glycerol-3-phosphate cytidyltransferase	BP unknown	130.385	7.02663721697923	-3.52295	0.945887	-3.7245	0.000195703	0.0034753	2.45901
eschColi_CFT073_refSeq_c3698	kpsM	KpsM protein	BP unknown	303.469	8.24540451069217	-3.48447	0.730993	-4.76677	1.87206e-06	5.6961e-05	4.24442
eschColi_CFT073_refSeq_c3695	c3695	Hypothetical protein	BP unknown	332.27	8.37621206234584	-3.45453	0.909029	-3.80025	0.000144553	0.00265057	2.57666
eschColi_CFT073_refSeq_c1729	trpD	anthranilate synthase/phosphoribosyltransferase	GO:0000162 - tryptophan biosynthetic process	3836.76	11.9056744430421	-3.3354	0.654481	-5.09625	3.46454e-07	1.23486e-05	4.90838
eschColi_CFT073_refSeq_c3914	mtr	tryptophan-specific transport protein	GO:0015827 - tryptophan transport	4235.79	12.0484152956196	-3.30934	0.952417	-3.47468	0.000511469	0.00818022	2.08723
eschColi_CFT073_refSeq_c3697	kpsT	KpsT protein	BP unknown	218.634	7.7723721124833	-3.15481	0.69269	-4.55443	5.25289e-06	0.000140924	3.85101
eschColi_CFT073_refSeq_c1560	nmpC	outer membrane porin protein LC	BP unknown	40631.4	15.310307689477	-2.84802	0.616728	-4.61794	3.87567e-06	0.000107442	3.96883
eschColi_CFT073_refSeq_c3455	mocA	molybdenum cofactor cytidylyltransferase	GO:0006777 - Mo-molybdopterin cofactor biosynthetic process	87.8077	6.45627547907093	-2.73773	0.897603	-3.05005	0.00228807	0.0281218	1.55096
eschColi_CFT073_refSeq_c2054	punC	purine nucleoside transporter PunC	GO:0015860 - purine nucleoside transmembrane transport	735.126	9.52184794671636	-2.67107	0.790316	-3.37975	0.000725519	0.0112433	1.94911
eschColi_CFT073_refSeq_c4848	c4848	Putative conserved protein	BP unknown	25.5506	4.67528545923022	-2.57865	0.511962	-5.03679	4.73395e-07	1.62913e-05	4.78804
eschColi_CFT073_refSeq_c4590	uhpT	MFS transporter, OPA family, hexose phosphate transport protein UhpT	GO:0015760 - glucose-6-phosphate transport	342.695	8.42078267671003	-2.4745	0.429125	-5.76638	8.09923e-09	3.31272e-07	6.47982
eschColi_CFT073_refSeq_c1602	c1602	Hypothetical protein	BP unknown	100.823	6.65567644129157	-2.47348	0.806567	-3.06667	0.00216455	0.0268684	1.57076
eschColi_CFT073_refSeq_c3694	c3694	Hypothetical protein	BP unknown	1919.59	10.906582310089	-2.44477	0.823951	-2.96713	0.00300597	0.0348832	1.45738
eschColi_CFT073_refSeq_c1301	csgE	curli production assembly/transport component CsgE	GO:0098775 - curli assembly;GO:0044010 - single-species biofilm formation; protein secretion by the type VIII secretion system	93.1805	6.54195609956007	-2.30589	0.571036	-4.03807	5.38925e-05	0.00112055	2.95057
eschColi_CFT073_refSeq_c0601	ybaK	Cys-tRNA(Pro)/Cys-tRNA(Cys) deacylase	GO:0106074 - aminoacyl-tRNA metabolism involved in translational fidelity;GO:0010165 - response to X-ray	1101.14	10.1047802677897	-2.26228	0.263614	-8.58178	9.34194e-18	1.12602e-15	14.9485
eschColi_CFT073_refSeq_c2026	ydgR	dipeptide/tripeptide:H+ symporter DtpA	GO:0015031 - protein transport; GO:1902600 - proton transmembrane transport	4009.75	11.9692977606964	-2.22084	0.391811	-5.66815	1.44351e-08	5.80895e-07	6.2359
eschColi_CFT073_refSeq_c3686	c3686	Hypothetical protein yrbH	BP unknown	1117.63	10.1262326036416	-2.206	0.613304	-3.59691	0.000322025	0.0055031	2.25939
eschColi_CFT073_refSeq_c2323	tyrP	tyrosine-specific transport protein	BP unknown	5981.27	12.5462362970566	-2.19936	0.58326	-3.7708	0.000162726	0.00291638	2.53516
eschColi_CFT073_refSeq_c1302	csgD	LuxR family transcriptional regulator, csgAB operon transcriptional regulatory protein	GO:1900190 - regulation of single-species biofilm formation;GO:2000144 - positive regulation of DNA-templated transcription initiation	279.651	8.12748415411678	-2.18044	0.543809	-4.00956	6.08318e-05	0.00123395	2.9087
eschColi_CFT073_refSeq_c3567	c3567	Hypothetical protein	BP unknown	1184.48	10.2100322195697	-2.14183	0.290958	-7.3613	1.82123e-13	1.51466e-11	10.8197
eschColi_CFT073_refSeq_c1961	ydeD	O-acetylserine/cysteine efflux transporter	GO:0033228 - cysteine export across plasma membrane	558.393	9.12513728070608	-2.06429	0.313376	-6.58726	4.48019e-11	2.54047e-09	8.59509
eschColi_CFT073_refSeq_c4327	gadX	DNA-binding transcriptional dual regulator GadX	GO:0006355 - regulation of DNA-templated transcription	6363.29	12.635557435022	-2.02255	0.636217	-3.17903	0.00147769	0.0199828	1.69934
eschColi_CFT073_refSeq_c4581	c4581	Hypothetical protein	BP unknown	74.3143	6.21556718244178	-1.98428	0.663804	-2.98926	0.00279653	0.032912	1.48265
eschColi_CFT073_refSeq_c4322	hdeD	acid-resistance membrane protein	GO:0009268 - response to pH	723.217	9.49828407622455	-1.98183	0.59769	-3.31581	0.000913763	0.0135302	1.8687
eschColi_CFT073_refSeq_c2829	nuoA	NADH-quinone oxidoreductase subunit A	GO:0022904 - respiratory electron transport chain; GO:0055085 - transmembrane transport	6806.64	12.7327267690025	-1.98064	0.336402	-5.88774	3.91518e-09	1.69885e-07	6.76985
eschColi_CFT073_refSeq_c2828	nuoB	NADH-quinone oxidoreductase subunit B	GO:0022904 - respiratory electron transport chain;GO:0009060 - aerobic respiration	5970.95	12.5437443697022	-1.9221	0.284295	-6.76093	1.37107e-11	8.88527e-10	9.05133
eschColi_CFT073_refSeq_c1726	trpB	tryptophan synthase beta chain	GO:0006568 - tryptophan metabolic process	3608.44	11.8171591959701	-1.90852	0.443099	-4.30722	1.65321e-05	0.000390972	3.40785
eschColi_CFT073_refSeq_c2348	c2348	Outer membrane porin protein nmpC precursor	BP unknown	13529.7	13.7238452793539	-1.90178	0.419314	-4.53547	5.74767e-06	0.000151751	3.81887
eschColi_CFT073_refSeq_c2827	nuoC	NADH-quinone oxidoreductase subunit C/D	GO:0022904 - respiratory electron transport chain;GO:1902600 - proton transmembrane transport	14073.8	13.7807276968213	-1.89788	0.285646	-6.64418	3.04918e-11	1.84534e-09	8.73392
eschColi_CFT073_refSeq_c2826	nuoE	NADH-quinone oxidoreductase subunit E	GO:0022904 - respiratory electron transport chain;GO:0055085 - transmembrane transport	2549.14	11.315796231345	-1.89254	0.365717	-5.17487	2.2807e-07	8.36814e-06	5.07737
eschColi_CFT073_refSeq_c1300	csgF	curli production assembly/transport component CsgF	GO:0098775 - curli assembly;GO:0098777 - protein secretion by the type VIII secretion system	93.5338	6.54741603470179	-1.89031	0.494267	-3.82446	0.000131059	0.00242216	2.6158
eschColi_CFT073_refSeq_c3895	agaB	galactosamine PTS system EIIB component	BP unknown	55.5265	5.79510400766451	-1.86815	0.397199	-4.70332	2.5597e-06	7.51347e-05	4.12416
eschColi_CFT073_refSeq_c0435	pdeL	DNA-binding transcriptional regulator/c-di-GMP phosphodiesterase PdeL	GO:0045893 - positive regulation of DNA-templated transcription	4381.95	12.0973580967932	-1.85786	0.41881	-4.43605	9.16259e-06	0.000225228	3.64738
eschColi_CFT073_refSeq_c2953	pdxK	pyridoxine kinase	GO:0042816 - vitamin B6 metabolic process; GO:0016310 - phosphorylation; GO:0009443 - pyridoxal 5'-phosphate salvage	1471.08	10.5226570563867	-1.80108	0.260091	-6.9248	4.36606e-12	2.94414e-10	9.53104
eschColi_CFT073_refSeq_c1725	trpA	tryptophan synthase subunit α	GO:0000162 - tryptophan biosynthetic process	3786.96	11.8868238831605	-1.74852	0.5254	-3.32798	0.00087477	0.0130302	1.88505
eschColi_CFT073_refSeq_c5121	adiY	DNA-binding transcriptional activator AdiY	GO:0045893 - positive regulation of DNA-templated transcription	103.341	6.69126467845654	-1.72909	0.398892	-4.33473	1.45937e-05	0.000346774	3.45995
eschColi_CFT073_refSeq_c2308	flhD	DNA-binding transcriptional dual regulator FlhD	GO:1902210 - positive regulation of bacterial-type flagellum assembly; GO:0045893 - positive regulation of DNA-templated transcription	325.911	8.34833275099635	-1.70425	0.514336	-3.31349	0.000921383	0.0136027	1.86638
eschColi_CFT073_refSeq_c4739	c4739	Conserved hypothetical protein	BP unknown	35.4489	5.14766921723863	-1.69253	0.410625	-4.12185	3.75845e-05	0.00080839	3.09238
eschColi_CFT073_refSeq_c1101	yccT	curli synthesis inhibitor	BP unknown	234.026	7.87052560790453	-1.65989	0.540538	-3.07081	0.00213479	0.0266315	1.5746
eschColi_CFT073_refSeq_c0715	crcB	fluoride exporter	GO:1903424 - fluoride transmembrane transporT; GO:0034220 - monoatomic ion transmembrane transport	278.256	8.12026639912049	-1.6475	0.295199	-5.58097	2.39176e-08	9.39756e-07	6.02699
eschColi_CFT073_refSeq_c2120	ydiY	putative salt-induced outer membrane protein	BP unknown	428.27	8.74237645756285	-1.64581	0.30412	-5.41171	6.24248e-08	2.35984e-06	5.62712
eschColi_CFT073_refSeq_c2824	nuoG	NADH:quinone oxidoreductase subunit G	GO:0009060 - aerobic respiration;GO:0022904 - respiratory electron transport chain	16451.5	14.005935090249	-1.62068	0.470394	-3.44537	0.000570268	0.00900519	2.04551
eschColi_CFT073_refSeq_c1634	nhaB	Na+:H+ antiporter, NhaB family	GO:0010226 - response to lithium ion	5276.07	12.3652480345687	-1.6205	0.320651	-5.05379	4.33131e-07	1.51142e-05	4.82062
eschColi_CFT073_refSeq_c2825	nuoF	NADH:quinone oxidoreductase subunit F	GO:0022904 - respiratory electron transport chain;GO:0009060 - aerobic respiration	3346.6	11.7084824544633	-1.61237	0.464014	-3.47483	0.000511181	0.00818022	2.08723
eschColi_CFT073_refSeq_c1154	putP	sodium/proline symporter	GO:0015824 - proline transport;GO:0015912 - short-chain fatty acid transport	450.643	8.81583961149692	-1.61204	0.289602	-5.56641	2.60047e-08	1.01378e-06	5.99406
eschColi_CFT073_refSeq_c0420	ykgC	Probable pyridine nucleotide-disulfide oxidoreductase ykgC	GO:1901530 - response to hypochlorite	303.292	8.24456549853547	-1.6057	0.345726	-4.64442	3.41033e-06	9.50702e-05	4.02196
eschColi_CFT073_refSeq_c4502	c4502	Putative antiporter	BP unknown	844.107	9.72128283703212	-1.60356	0.510716	-3.13982	0.0016905	0.022199	1.65367
eschColi_CFT073_refSeq_c4319	yhiD	inner membrane protein YhiD	BP unknown	87.355	6.44881909404019	-1.59377	0.326468	-4.88184	1.05099e-06	3.42774e-05	4.46499
eschColi_CFT073_refSeq_c1267	c1267	Hypothetical protein	BP unknown	380.773	8.57278722252757	-1.55963	0.460642	-3.38577	0.000709793	0.0110339	1.95727
eschColi_CFT073_refSeq_c1724	yciF	DUF892 domain-containing protein YciF	GO:0006974 - DNA damage response	37.9231	5.24500336950517	-1.54015	0.492926	-3.12451	0.00178102	0.0232044	1.63443
eschColi_CFT073_refSeq_c2306	flhC	DNA-binding transcriptional dual regulator FlhC	GO:0044781 - bacterial-type flagellum organization;GO:0006355 - regulation of DNA-templated transcription	245.324	7.93854509766596	-1.51817	0.468043	-3.24366	0.00118003	0.0164624	1.78351
eschColi_CFT073_refSeq_c2049	mepH	peptidoglycan endopeptidase/peptidoglycan L,D-carboxypeptidase MepH	GO:0000270 - peptidoglycan metabolic process	1275.86	10.3172580875509	-1.5158	0.312589	-4.84919	1.23968e-06	4.01687e-05	4.39611
eschColi_CFT073_refSeq_c0153	gcd	quinoprotein glucose dehydrogenase	GO:0019595 - non-phosphorylated glucose catabolic process	5116.07	12.3208216565042	-1.51091	0.387634	-3.89777	9.70827e-05	0.00186324	2.72973
eschColi_CFT073_refSeq_c2823	nuoH	NADH:quinone oxidoreductase subunit H	GO:0022904 - respiratory electron transport chain;GO:0009060 - aerobic respiration	2015.1	10.9766368243266	-1.50153	0.49719	-3.02003	0.00252748	0.0303907	1.51726

## Sheet: GO_Biological Processes
Count: 48		Signalling and Cellular Processes (UP)
Gene Name	Gene ID	Polypeptide
eschColi_CFT073_refSeq_c0659	cusX	Cu(I)/Ag(I) efflux system periplasmic protein CusF	GO:0006878 - intracellular copper ion homeostasis
eschColi_CFT073_refSeq_c0660	cusB	membrane fusion protein, copper/silver efflux system	GO:0006878 - intracellular copper ion homeostasis
eschColi_CFT073_refSeq_c0658	cusC	outer membrane protein, copper/silver efflux system	GO:0010272 - response to silver ion; GO:0010273 - detoxification of copper ion; GO:0006878 - intracellular copper ion homeostasis
eschColi_CFT073_refSeq_c1386	ycfR	multiple stress resistance protein BhsA	GO:0006950 - response to stress
eschColi_CFT073_refSeq_c0661	cusA	copper/silver export system RND permease	GO:0060003 - copper ion export
eschColi_CFT073_refSeq_c1936	c1936	Type-1 fimbrial protein, A chain precursor	BP unknown
eschColi_CFT073_refSeq_c1935	c1935	Chaperone protein fimC precursor	BP unknown
eschColi_CFT073_refSeq_c1934	c1934	Outer membrane usher protein fimD precursor	BP unknown
eschColi_CFT073_refSeq_c1954	marB	multiple antibiotic resistance protein MarB	BP unknown
eschColi_CFT073_refSeq_c1953	marA	AraC family transcriptional regulator, mar-sox-rob regulon activator	GO:0045892 - negative regulation of DNA-templated transcription; GO:0045893 - positive regulation of DNA-templated transcription
eschColi_CFT073_refSeq_c0197	htrA	periplasmic serine endoprotease DegP	GO:0006515 - protein quality control for misfolded or incompletely synthesized proteins; GO:0006508 - proteolysis
eschColi_CFT073_refSeq_c1993	ydgG	AI-2 transport protein TqsA	GO:0009372 - quorum sensing; GO:1905887 - autoinducer AI-2 transmembrane transport
eschColi_CFT073_refSeq_c1932	ydeR	minor fimbrial subunit	BP unknown
eschColi_CFT073_refSeq_c1952	marR	MarR family transcriptional regulator, multiple antibiotic resistance protein MarR	GO:0009408 - response to heat; GO:0071236 - cellular response to antibiotic; GO:0045892 - negative regulation of DNA-templated transcription
eschColi_CFT073_refSeq_c1935	c1935	Chaperone protein fimC precursor	BP unknown
eschColi_CFT073_refSeq_c1934	c1934	Outer membrane usher protein fimD precursor	BP unknown
eschColi_CFT073_refSeq_c1429	ycgW	anti-adapter protein IraM	GO:0071468 - cellular response to acidic Ph; GO:0009267 - cellular response to starvation
eschColi_CFT073_refSeq_c1676	chaA	Na+/K+:H+ antiporter ChaA	GO:0010446 - response to alkaline pH
eschColi_CFT073_refSeq_c5227	mopA	chaperonin GroEL	GO:0006457 - protein folding
eschColi_CFT073_refSeq_c1991	ydgE	multidrug/spermidine efflux pump membrane subunit MdtI	GO:0015848 - spermidine transport; GO:0055085 - transmembrane transport
eschColi_CFT073_refSeq_c0024	nhaA	Na+:H+ antiporter, NhaA family	GO:0055085 - transmembrane transport; GO:0009651 - response to salt stress
eschColi_CFT073_refSeq_c0116	secA	protein translocation ATPase	GO:0006605 - protein targeting; GO:0061077 - chaperone-mediated protein folding
eschColi_CFT073_refSeq_c1753	osmB	osmotically inducible lipoprotein OsmB	GO:0006970 - response to osmotic stress
eschColi_CFT073_refSeq_c3854	yqjB	modulator protein MzrA	BP unknown
eschColi_CFT073_refSeq_c0616	ybbA	putative ABC transport system ATP-binding protein	BP unknown
eschColi_CFT073_refSeq_c0657	cusR	DNA-binding transcriptional activator CusR	GO:0046688 - response to copper ion
eschColi_CFT073_refSeq_c1110	yccA	modulator of FtsH protease	GO:0030162 - regulation of proteolysis
eschColi_CFT073_refSeq_c0617	ybbP	putative ABC transport system permease protein	BP unknown
eschColi_CFT073_refSeq_c1992	ydgF	spermidine export protein MdtJ	GO:0055085 - transmembrane transport;GO:0015848 - spermidine transport
eschColi_CFT073_refSeq_c3232	proX	glycine betaine/proline transport system substrate-binding protein	GO:0071470 - cellular response to osmotic stress;GO:0089718 - amino acid import across plasma membrane;GO:1903804 - glycine import across plasma membrane
eschColi_CFT073_refSeq_c4030	envR	DNA-binding transcriptional repressor EnvR	GO:0009410 - response to xenobiotic stimulus;GO:0045892 - negative regulation of DNA-templated transcription
eschColi_CFT073_refSeq_c2001	rstB	sensor histidine kinase RstB	GO:0007165 - signal transduction
eschColi_CFT073_refSeq_c2000	rstA	DNA-binding transcriptional regulator RstA	BP unknown
eschColi_CFT073_refSeq_c0921	bssR	regulator of biofilm formation	GO:1900190 - regulation of single-species biofilm formation
eschColi_CFT073_refSeq_c0656	cusS	sensor histidine kinase CusS	GO:0071292 - cellular response to silver ion;GO:0071280 - cellular response to copper ion; GO:0007165 - signal transduction
eschColi_CFT073_refSeq_c4863	cpxA	sensor histidine kinase CpxA	GO:0043708 - cell adhesion involved in biofilm formation;GO:0036460 - cellular response to cell envelope stress;GO:0007165 - signal transduction
eschColi_CFT073_refSeq_c0598	ybaL	putative transporter YbaL	BP unknown
eschColi_CFT073_refSeq_c3231	proW	glycine betaine ABC transporter membrane subunit ProW	GO:0089718 - amino acid import across plasma membrane;GO:1903804 - glycine import across plasma membrane; GO:0071470 - cellular response to osmotic stress
eschColi_CFT073_refSeq_c1777	pspC	phage shock protein C	GO:0080135 - regulation of cellular response to stress;GO:0010557 - positive regulation of macromolecule biosynthetic process
eschColi_CFT073_refSeq_c3053	iscA	iron-sulfur cluster insertion protein IscA	GO:0016226 - iron-sulfur cluster assembly
eschColi_CFT073_refSeq_c3049	iscX	accessory iron-sulfur cluster assembly protein IscX	GO:0016226 - iron-sulfur cluster assembly	450.19	8.81439093308384	1.71937	0.474091	3.62667	0.000287097	0.00499169	2.30175
eschColi_CFT073_refSeq_c4864	cpxR	DNA-binding transcriptional dual regulator CpxR	GO:0010810 - regulation of cell-substrate adhesion;GO:0045892 - negative regulation of DNA-templated transcription;GO:0045893 - positive regulation of DNA-templated transcription
eschColi_CFT073_refSeq_c0482	sbmA	peptide antibiotic/peptide nucleic acid transporter	GO:0046677 - response to antibiotic; GO:0015833 - peptide transport
eschColi_CFT073_refSeq_c0578	hha	haemolysin expression-modulating protein Hha	GO:0010468 - regulation of gene expression
eschColi_CFT073_refSeq_c4180	envZ	sensor histidine kinase EnvZ	GO:0007165 - signal transduction; GO:0016310 - phosphorylation; GO:0006970 - response to osmotic stress
eschColi_CFT073_refSeq_c3230	proV	glycine betaine ABC transporter ATP binding subunit ProV	GO:0089718 - amino acid import across plasma membrane; GO:1903804 - glycine import across plasma membrane; GO:0071470 - cellular response to osmotic stress
eschColi_CFT073_refSeq_c0745	ybeZ	PhoH-like protein	BP unknown
eschColi_CFT073_refSeq_c1720	ispZ	Probable intracellular septation protein	GO:0000917 - division septum assembly; GO:0007049 - cell cycle; GO:0090529 - cell septum assembly
Count: 24		Signalling and Cellular Processes (DOWN)
eschColi_CFT073_refSeq_c1071	ompF	outer membrane porin F	GO:0034220 - monoatomic ion transmembrane transport;GO:0070207 - protein homotrimerization
eschColi_CFT073_refSeq_c1156	ycdO	iron uptake system component EfeO	GO:0006979 - response to oxidative stress
eschColi_CFT073_refSeq_c1157	ycdB	deferrochelatase/peroxidase EfeB	GO:0033212 - iron import into cell; GO:0098869 - cellular oxidant detoxification
eschColi_CFT073_refSeq_c1155	c1155	Putative cytochrome	BP unknown
eschColi_CFT073_refSeq_c3698	kpsM	KpsM protein	BP unknown
eschColi_CFT073_refSeq_c3914	mtr	tryptophan-specific transport protein	GO:0015827 - tryptophan transport
eschColi_CFT073_refSeq_c3697	kpsT	KpsT protein	BP unknown
eschColi_CFT073_refSeq_c1560	nmpC	outer membrane porin protein LC	BP unknown
eschColi_CFT073_refSeq_c4590	uhpT	MFS transporter, OPA family, hexose phosphate transport protein UhpT	GO:0015760 - glucose-6-phosphate transport
eschColi_CFT073_refSeq_c1301	csgE	curli production assembly/transport component CsgE	GO:0098775 - curli assembly;GO:0044010 - single-species biofilm formation; protein secretion by the type VIII secretion system
eschColi_CFT073_refSeq_c2026	ydgR	dipeptide/tripeptide:H+ symporter DtpA	GO:0015031 - protein transport; GO:1902600 - proton transmembrane transport
eschColi_CFT073_refSeq_c1961	ydeD	O-acetylserine/cysteine efflux transporter	GO:0033228 - cysteine export across plasma membrane
eschColi_CFT073_refSeq_c4322	hdeD	acid-resistance membrane protein	GO:0009268 - response to pH
eschColi_CFT073_refSeq_c2348	c2348	Outer membrane porin protein nmpC precursor	BP unknown
eschColi_CFT073_refSeq_c1300	csgF	curli production assembly/transport component CsgF	GO:0098775 - curli assembly;GO:0098777 - protein secretion by the type VIII secretion system
eschColi_CFT073_refSeq_c2308	flhD	DNA-binding transcriptional dual regulator FlhD	GO:1902210 - positive regulation of bacterial-type flagellum assembly; GO:0045893 - positive regulation of DNA-templated transcription
eschColi_CFT073_refSeq_c0715	crcB	fluoride exporter	GO:1903424 - fluoride transmembrane transporT; GO:0034220 - monoatomic ion transmembrane transport
eschColi_CFT073_refSeq_c2120	ydiY	putative salt-induced outer membrane protein	BP unknown
eschColi_CFT073_refSeq_c1634	nhaB	Na+:H+ antiporter, NhaB family	GO:0010226 - response to lithium ion
eschColi_CFT073_refSeq_c1154	putP	sodium/proline symporter	GO:0015824 - proline transport;GO:0015912 - short-chain fatty acid transport
eschColi_CFT073_refSeq_c4502	c4502	Putative antiporter	BP unknown
eschColi_CFT073_refSeq_c4319	yhiD	inner membrane protein YhiD	BP unknown
eschColi_CFT073_refSeq_c2306	flhC	DNA-binding transcriptional dual regulator FlhC	GO:0044781 - bacterial-type flagellum organization;GO:0006355 - regulation of DNA-templated transcription
eschColi_CFT073_refSeq_c1302	csgD	LuxR family transcriptional regulator, csgAB operon transcriptional regulatory protein	GO:1900190 - regulation of single-species biofilm formation;GO:2000144 - positive regulation of DNA-templated transcription initiation	279.651	8.12748415411678	-2.18044	0.543809	-4.00956	6.08318e-05	0.00123395	2.9087
Count: 7		Metal ion homeostasis (UP)
Gene Name	Gene ID	Polypeptide
eschColi_CFT073_refSeq_c0659	cusX	Cu(I)/Ag(I) efflux system periplasmic protein CusF
eschColi_CFT073_refSeq_c0660	cusB	membrane fusion protein, copper/silver efflux system
eschColi_CFT073_refSeq_c0604	ybaR	P-type Cu+ transporter
eschColi_CFT073_refSeq_c0658	cusC	outer membrane protein, copper/silver efflux system
eschColi_CFT073_refSeq_c0661	cusA	copper/silver export system RND permease	GO:0060003 - copper ion export
eschColi_CFT073_refSeq_c4262	zntA	Zn2+/Cd2+-exporting ATPase	GO:0006829 - zinc ion transport
eschColi_CFT073_refSeq_c0657	cusR	DNA-binding transcriptional activator CusR	GO:0046688 - response to copper ion
Count: 27		Protein folding, sorting and degradation (UP)
Gene Name	Gene ID	Polypeptide	GO Term- Biological Processes
eschColi_CFT073_refSeq_c0019	dnaK	molecular chaperone DnaK	GO:0006457 - protein folding
eschColi_CFT073_refSeq_c4606	IbpB	small heat shock protein IbpB	GO:0009408 - response to heat; GO:1990169 - stress response to copper ion
eschColi_CFT073_refSeq_c3135	grpE	molecular chaperone GrpE	GO:0006457 - protein folding
eschColi_CFT073_refSeq_c1935	c1935	Chaperone protein fimC precursor	BP unknown
eschColi_CFT073_refSeq_c4865	cpxP	periplasmic protein CpxP/Spy	GO:0006950 - response to stress; GO:0030162 - regulation of proteolysis
eschColi_CFT073_refSeq_c4607	ibpA	small heat shock protein IbpA	GO:0009408 - response to heat
eschColi_CFT073_refSeq_c0197	htrA	periplasmic serine endoprotease DegP	GO:0006515 - protein quality control for misfolded or incompletely synthesized proteins; GO:0006508 - proteolysis
eschColi_CFT073_refSeq_c3114	clpB	ATP-dependent Clp protease ATP-binding subunit ClpB	BP unknown
eschColi_CFT073_refSeq_c2143	spy	ATP-independent periplasmic chaperone	GO:0061077 - chaperone-mediated protein folding
eschColi_CFT073_refSeq_c3135	grpE	molecular chaperone GrpE	GO:0006457 - protein folding
eschColi_CFT073_refSeq_c1935	c1935	Chaperone protein fimC precursor	BP unknown
eschColi_CFT073_refSeq_c4865	cpxP	periplasmic protein CpxP/Spy	GO:0006950 - response to stress; GO:0030162 - regulation of proteolysis
eschColi_CFT073_refSeq_c0593	htpG	molecular chaperone HtpG	GO:0006457 - protein folding; GO:0006974 - DNA damage response; GO:0009408 - response to heat
eschColi_CFT073_refSeq_c2238	htpX	protease HtpX	GO:0006508 - proteolysis
eschColi_CFT073_refSeq_c5227	mopA	chaperonin GroEL	GO:0006457 - protein folding
eschColi_CFT073_refSeq_c0116	secA	protein translocation ATPase	GO:0006605 - protein targeting; GO:0061077 - chaperone-mediated protein folding
eschColi_CFT073_refSeq_c4884	hslU	ATP-dependent HslUV protease ATP-binding subunit HslU	GO:0006508 - proteolysis; GO:0043335 - protein unfolding
eschColi_CFT073_refSeq_c4885	hslV	ATP-dependent HslUV protease, peptidase subunit HslV	GO:0006508 - proteolysis
eschColi_CFT073_refSeq_c0613	ybbN/cnoX	chaperedoxin	GO:0042026 - protein refolding;GO:0034599 - cellular response to oxidative stress
eschColi_CFT073_refSeq_c0020	dnaJ	molecular chaperone DnaJ	GO:0006457 - protein folding; GO:0051085 - chaperone cofactor-dependent protein refolding
eschColi_CFT073_refSeq_c4804	dsbA	thiol:disulfide oxidoreductase DsbA	GO:0071236 - cellular response to antibiotic
eschColi_CFT073_refSeq_c4171	yrfH/hslR	ribosome-associated heat shock protein Hsp15	GO:0034605 - cellular response to heat
eschColi_CFT073_refSeq_c0579	ybaJ	hha toxicity modulator TomB	GO:0044010 - single-species biofilm formation
eschColi_CFT073_refSeq_c4172	hslO	molecular chaperone Hsp33	GO:0042026 - protein refolding
eschColi_CFT073_refSeq_c0555	lon	ATP-dependent Lon protease	GO:0006508 - proteolysis;GO:0006515 - protein quality control for misfolded or incompletely synthesized proteins
eschColi_CFT073_refSeq_c4117	tusB	sulfurtransferase complex subunit TusB	GO:0008033 - tRNA processing
eschColi_CFT073_refSeq_c3056	iscS	cysteine desulfurase IscS	GO:0016226 - iron-sulfur cluster assembly; GO:0072348 - sulfur compound transport; GO:0016261 - selenocysteine catabolic process; GO:0002143 - tRNA wobble position uridine thiolation
Counts: 10		Bacterial motility and cellular community (UP)
Gene Name	Gene ID	Polypeptide
eschColi_CFT073_refSeq_c1935	c1935	Chaperone protein fimC precursor	BP unknown
eschColi_CFT073_refSeq_c1934	c1934	Outer membrane usher protein fimD precursor	BP unknown
eschColi_CFT073_refSeq_c1932	ydeR	minor fimbrial subunit	BP unknown
eschColi_CFT073_refSeq_c1935	c1935	Chaperone protein fimC precursor	BP unknown
eschColi_CFT073_refSeq_c1934	c1934	Outer membrane usher protein fimD precursor	BP unknown
eschColi_CFT073_refSeq_c0116	secA	protein translocation ATPase	GO:0006605 - protein targeting; GO:0061077 - chaperone-mediated protein folding
eschColi_CFT073_refSeq_c3031	c3031	SinH homolog	BP unknown
eschColi_CFT073_refSeq_c4180	envZ	sensor histidine kinase EnvZ	GO:0007165 - signal transduction; GO:0016310 - phosphorylation; GO:0006970 - response to osmotic stress
eschColi_CFT073_refSeq_c1325	yceO	DUF2770 domain-containing protein YceO	GO:0010447 - response to acidic pH; GO:0044010 - single-species biofilm formation	42.4473	5.40760088159717	2.92652	0.827036	3.53856	0.000402313	0.0066918	2.17446
eschColi_CFT073_refSeq_c3783	ygiB	DUF1190 domain-containing protein YgiB	GO:0044010 - single-species biofilm formation	10019.1	13.2904657346632	1.73899	0.250263	6.94866	3.6877e-12	2.55578e-10	9.59248
Counts: 2		Bacterial motility and cellular community (DOWN)
eschColi_CFT073_refSeq_c2308	flhD	DNA-binding transcriptional dual regulator FlhD	GO:1902210 - positive regulation of bacterial-type flagellum assembly; GO:0045893 - positive regulation of DNA-templated transcription
eschColi_CFT073_refSeq_c2306	flhC	DNA-binding transcriptional dual regulator FlhC	GO:0044781 - bacterial-type flagellum organization;GO:0006355 - regulation of DNA-templated transcription
Count: 8		Membrane Transport (UP)
Gene Name	Gene ID	Polypeptide
eschColi_CFT073_refSeq_c1934	c1934	Outer membrane usher protein fimD precursor	BP unknown
eschColi_CFT073_refSeq_c0116	secA	protein translocation ATPase	GO:0006605 - protein targeting; GO:0061077 - chaperone-mediated protein folding
eschColi_CFT073_refSeq_c1992	ydgF	spermidine export protein MdtJ	GO:0055085 - transmembrane transport;GO:0015848 - spermidine transport
eschColi_CFT073_refSeq_c3232	proX	glycine betaine/proline transport system substrate-binding protein	GO:0071470 - cellular response to osmotic stress;GO:0089718 - amino acid import across plasma membrane;GO:1903804 - glycine import across plasma membrane
eschColi_CFT073_refSeq_c0598	ybaL	putative transporter YbaL	BP unknown
eschColi_CFT073_refSeq_c3231	proW	glycine betaine ABC transporter membrane subunit ProW	GO:0089718 - amino acid import across plasma membrane;GO:1903804 - glycine import across plasma membrane; GO:0071470 - cellular response to osmotic stress
eschColi_CFT073_refSeq_c3230	proV	glycine betaine ABC transporter ATP binding subunit ProV	GO:0089718 - amino acid import across plasma membrane; GO:1903804 - glycine import across plasma membrane; GO:0071470 - cellular response to osmotic stress
eschColi_CFT073_refSeq_c3853	yqjA	DedA family protein YqjA	GO:0009410 - response to xenobiotic stimulus; GO:0043093 - FtsZ-dependent cytokinesis;GO:0055085 - transmembrane transport	eschColi_CFT073_refSeq_c3853	yqjA	DedA family protein YqjA	GO:0009410 - response to xenobiotic stimulus; GO:0043093 - FtsZ-dependent cytokinesis;GO:0055085 - transmembrane transport	eschColi_CFT073_refSeq_c3853	yqjA	DedA family protein YqjA	GO:0009410 - response to xenobiotic stimulus; GO:0043093 - FtsZ-dependent cytokinesis;GO:0055085 - transmembrane transport	eschColi_CFT073_refSeq_c3853	yqjA	DedA family protein YqjA	GO:0009410 - response to xenobiotic stimulus; GO:0043093 - FtsZ-dependent cytokinesis;GO:0055085 - transmembrane transport	eschColi_CFT073_refSeq_c3853	yqjA	DedA family protein YqjA	GO:0009410 - response to xenobiotic stimulus; GO:0043093 - FtsZ-dependent cytokinesis;GO:0055085 - transmembrane transport	eschColi_CFT073_refSeq_c3853	yqjA	DedA family protein YqjA	GO:0009410 - response to xenobiotic stimulus; GO:0043093 - FtsZ-dependent cytokinesis;GO:0055085 - transmembrane transport	eschColi_CFT073_refSeq_c3853	yqjA	DedA family protein YqjA	GO:0009410 - response to xenobiotic stimulus; GO:0043093 - FtsZ-dependent cytokinesis;GO:0055085 - transmembrane transport	eschColi_CFT073_refSeq_c3853	yqjA	DedA family protein YqjA	GO:0009410 - response to xenobiotic stimulus; GO:0043093 - FtsZ-dependent cytokinesis;GO:0055085 - transmembrane transport	eschColi_CFT073_refSeq_c3853	yqjA	DedA family protein YqjA	GO:0009410 - response to xenobiotic stimulus; GO:0043093 - FtsZ-dependent cytokinesis;GO:0055085 - transmembrane transport	eschColi_CFT073_refSeq_c3853	yqjA	DedA family protein YqjA	GO:0009410 - response to xenobiotic stimulus; GO:0043093 - FtsZ-dependent cytokinesis;GO:0055085 - transmembrane transport	eschColi_CFT073_refSeq_c3853	yqjA	DedA family protein YqjA	GO:0009410 - response to xenobiotic stimulus; GO:0043093 - FtsZ-dependent cytokinesis;GO:0055085 - transmembrane transport	eschColi_CFT073_refSeq_c3853	yqjA	DedA family protein YqjA	GO:0009410 - response to xenobiotic stimulus; GO:0043093 - FtsZ-dependent cytokinesis;GO:0055085 - transmembrane transport	eschColi_CFT073_refSeq_c3853	yqjA
Count: 4		Membrane Transport (DOWN)
eschColi_CFT073_refSeq_c3698	kpsM	KpsM protein	BP unknown
eschColi_CFT073_refSeq_c3697	kpsT	KpsT protein	BP unknown
eschColi_CFT073_refSeq_c2054	punC	purine nucleoside transporter PunC	GO:0015860 - purine nucleoside transmembrane transport
eschColi_CFT073_refSeq_c3895	agaB	galactosamine PTS system EIIB component	BP unknown
Count: 42		Metabolism (UP)
Gene Name	Gene ID	Polypeptide
eschColi_CFT073_refSeq_c0152	yacK/cueO	multicopper oxidase CueO	GO:0006878 - intracellular copper ion homeostasis; GO:0046688 - response to copper ion
eschColi_CFT073_refSeq_c4262	zntA	Zn2+/Cd2+-exporting ATPase	GO:0006829 - zinc ion transport
eschColi_CFT073_refSeq_c1963	ydeH	diguanylate cyclase	GO:0043709 - cell adhesion involved in single-species biofilm formation
eschColi_CFT073_refSeq_c1429	ycgW	anti-adapter protein IraM	GO:0071468 - cellular response to acidic Ph; GO:0009267 - cellular response to starvation
eschColi_CFT073_refSeq_c0197	htrA	periplasmic serine endoprotease DegP	GO:0006515 - protein quality control for misfolded or incompletely synthesized proteins; GO:0006508 - proteolysis
eschColi_CFT073_refSeq_c2219	sdaA	L-serine deaminase I	GO:0006565 - L-serine catabolic process
eschColi_CFT073_refSeq_c1387	ycfS	Hypothetical protein ycfS precursor	BP unknown
eschColi_CFT073_refSeq_c2238	htpX	protease HtpX	GO:0006508 - proteolysis
eschColi_CFT073_refSeq_c3823	yqjH	ferric-chelate reductase	GO:0033214 - siderophore-dependent iron import into cell
eschColi_CFT073_refSeq_c1823	ydbK	pyruvate-ferredoxin/flavodoxin oxidoreductase	GO:0006979 - response to oxidative stress
eschColi_CFT073_refSeq_c4885	hslV	ATP-dependent HslUV protease, peptidase subunit HslV	GO:0006508 - proteolysis
eschColi_CFT073_refSeq_c5341	mgtA	P-type Mg2+ transporter	GO:0071286 - cellular response to magnesium ion
eschColi_CFT073_refSeq_c1382	ndh	NADH:quinone reductase (non-electrogenic)	GO:0055070 - copper ion homeostasis; GO:0009060 - aerobic respiration;GO:0009061 - anaerobic respiration
eschColi_CFT073_refSeq_c0555	lon	ATP-dependent Lon protease	GO:0006508 - proteolysis;GO:0006515 - protein quality control for misfolded or incompletely synthesized proteins
eschColi_CFT073_refSeq_c4297	prlC	oligopeptidase A	GO:0006465 - signal peptide processing
eschColi_CFT073_refSeq_c5479	slt	soluble lytic murein transglycosylase	GO:0009253 - peptidoglycan catabolic process
eschColi_CFT073_refSeq_c0926	ybjG	undecaprenyl pyrophosphate phosphatase	GO:0046677 - response to antibiotic
eschColi_CFT073_refSeq_c5258	hflK	regulator of FtsH protease	GO:0009408 - response to heat
eschColi_CFT073_refSeq_c5259	hflC	regulator of FtsH protease	GO:0009408 - response to heat
eschColi_CFT073_refSeq_c2001	rstB	sensor histidine kinase RstB	GO:0007165 - signal transduction
eschColi_CFT073_refSeq_c2915	lpxP	palmitoleoyl acyltransferase	GO:0009409 - response to cold;GO:0036104 - Kdo2-lipid A biosynthetic process
eschColi_CFT073_refSeq_c0465	frmA	S-(hydroxymethyl)glutathione dehydrogenase	GO:0044281 - small molecule metabolic process;GO:0046294 - formaldehyde catabolic process
eschColi_CFT073_refSeq_c0694	ahpC	alkyl hydroperoxide reductase, AhpC component	GO:0006979 - response to oxidative stress; GO:0098869 - cellular oxidant detoxification; GO:0042744 - hydrogen peroxide catabolic process
eschColi_CFT073_refSeq_c1827	ldhA	D-lactate dehydrogenase	GO:0051289 - protein homotetramerization;GO:0019664 - mixed acid fermentation;GO:0009408 - response to heat
eschColi_CFT073_refSeq_c0656	cusS	sensor histidine kinase CusS	GO:0071292 - cellular response to silver ion;GO:0071280 - cellular response to copper ion; GO:0007165 - signal transduction
eschColi_CFT073_refSeq_c5255	miaA	tRNA dimethylallyltransferase	GO:0034605 - cellular response to heat;GO:0008033 - tRNA processing
eschColi_CFT073_refSeq_c4863	cpxA	sensor histidine kinase CpxA	GO:0043708 - cell adhesion involved in biofilm formation;GO:0036460 - cellular response to cell envelope stress;GO:0007165 - signal transduction
eschColi_CFT073_refSeq_c0615	tesA	multifunctional acyl-CoA thioesterase I and protease I and lysophospholipase L1	BP unknown
eschColi_CFT073_refSeq_c5247	psd	phosphatidylserine decarboxylase proenzyme	BP unknown
eschColi_CFT073_refSeq_c2043	nemA	N-ethylmaleimide reductase	GO:0006805 - xenobiotic metabolic process;GO:0018937 - nitroglycerin metabolic process;GO:0046256 - 2,4,6-trinitrotoluene catabolic process
eschColi_CFT073_refSeq_c4859	sodA	superoxide dismutase (Mn)	GO:0019430 - removal of superoxide radicals;GO:0006801 - superoxide metabolic process
eschColi_CFT073_refSeq_c1067	ldtD	L,D-transpeptidase LdtD	GO:0009252 - peptidoglycan biosynthetic process;GO:0036460 - cellular response to cell envelope stress;GO:0006974 - DNA damage response
eschColi_CFT073_refSeq_c3913	yhbW	putative luciferase-like monooxygenase YhbW	GO:0016491 - oxidoreductase activitY
eschColi_CFT073_refSeq_c1004	poxB	pyruvate oxidase	GO:0006090 - pyruvate metabolic process
eschColi_CFT073_refSeq_c4180	envZ	sensor histidine kinase EnvZ	GO:0007165 - signal transduction; GO:0016310 - phosphorylation; GO:0006970 - response to osmotic stress
eschColi_CFT073_refSeq_c0189	hemL	glutamate-1-semialdehyde 2,1-aminomutase	GO:0006779 - porphyrin-containing compound biosynthetic process
eschColi_CFT073_refSeq_c3056	iscS	cysteine desulfurase IscS	GO:0016226 - iron-sulfur cluster assembly; GO:0072348 - sulfur compound transport; GO:0016261 - selenocysteine catabolic process; GO:0002143 - tRNA wobble position uridine thiolation
eschColi_CFT073_refSeq_c2315	yecL	putative ferritin-like protein	GO:0006880 - intracellular sequestering of iron ion	5695.45	12.475593453717	3.68592	0.390494	9.43911	3.75942e-21	6.25316e-19	18.2039
eschColi_CFT073_refSeq_c4803	yihE	stress response kinase A	GO:0006950 - response to stress	6961.04	12.7650865871733	2.35652	0.235487	10.007	1.41958e-23	2.52989e-21	20.5969
eschColi_CFT073_refSeq_c2234	yobG	PhoQ kinase inhibitor	GO:0010447 - response to acidic pH; GO:0071286 - cellular response to magnesium ion; GO:0070298 - negative regulation of phosphorelay signal transduction system []	1437.96	10.4898066889846	3.76456	0.542193	6.94321	3.83287e-12	2.62e-10	9.5817
eschColi_CFT073_refSeq_c3846	alx	putative membrane-bound redox modulator Alx	GO:0071467 - cellular response to pH	826.765	9.69133428736476	1.83258	0.255916	7.16085	8.01804e-13	6.25156e-11	10.204
eschColi_CFT073_refSeq_c1930	ydeP	putative oxidoreductase YdeP	GO:0010447 - response to acidic pH	1021.78	9.99686720846596	1.78214	0.320387	5.56246	2.65995e-08	1.02893e-06	5.98762
Count: 19		Metabolism (DOWN)
eschColi_CFT073_refSeq_c1730	trpE	anthranilate synthase component I	GO:0000162 - tryptophan biosynthetic process
eschColi_CFT073_refSeq_c3696	c3696	Putative glycerol-3-phosphate cytidyltransferase	BP unknown
eschColi_CFT073_refSeq_c1729	trpD	anthranilate synthase/phosphoribosyltransferase	GO:0000162 - tryptophan biosynthetic process
eschColi_CFT073_refSeq_c3455	mocA	molybdenum cofactor cytidylyltransferase	GO:0006777 - Mo-molybdopterin cofactor biosynthetic process
eschColi_CFT073_refSeq_c3694	c3694	Hypothetical protein	BP unknown
eschColi_CFT073_refSeq_c3686	c3686	Hypothetical protein yrbH	BP unknown
eschColi_CFT073_refSeq_c2829	nuoA	NADH-quinone oxidoreductase subunit A	GO:0022904 - respiratory electron transport chain; GO:0055085 - transmembrane transport
eschColi_CFT073_refSeq_c2828	nuoB	NADH-quinone oxidoreductase subunit B	GO:0022904 - respiratory electron transport chain;GO:0009060 - aerobic respiration
eschColi_CFT073_refSeq_c2827	nuoC	NADH-quinone oxidoreductase subunit C/D	GO:0022904 - respiratory electron transport chain;GO:1902600 - proton transmembrane transport
eschColi_CFT073_refSeq_c2826	nuoE	NADH-quinone oxidoreductase subunit E	GO:0022904 - respiratory electron transport chain;GO:0055085 - transmembrane transport
eschColi_CFT073_refSeq_c2824	nuoG	NADH:quinone oxidoreductase subunit G	GO:0009060 - aerobic respiration;GO:0022904 - respiratory electron transport chain
eschColi_CFT073_refSeq_c2823	nuoH	NADH:quinone oxidoreductase subunit H	GO:0022904 - respiratory electron transport chain;GO:0009060 - aerobic respiration
eschColi_CFT073_refSeq_c1726	trpB	tryptophan synthase beta chain	GO:0006568 - tryptophan metabolic process
eschColi_CFT073_refSeq_c3895	agaB	galactosamine PTS system EIIB component	BP unknown
eschColi_CFT073_refSeq_c2953	pdxK	pyridoxine kinase	GO:0042816 - vitamin B6 metabolic process; GO:0016310 - phosphorylation; GO:0009443 - pyridoxal 5'-phosphate salvage
eschColi_CFT073_refSeq_c1725	trpA	tryptophan synthase subunit α	GO:0000162 - tryptophan biosynthetic process
eschColi_CFT073_refSeq_c0420	ykgC	Probable pyridine nucleotide-disulfide oxidoreductase ykgC	GO:1901530 - response to hypochlorite
eschColi_CFT073_refSeq_c2049	mepH	peptidoglycan endopeptidase/peptidoglycan L,D-carboxypeptidase MepH	GO:0000270 - peptidoglycan metabolic process
eschColi_CFT073_refSeq_c0153	gcd	quinoprotein glucose dehydrogenase	GO:0019595 - non-phosphorylated glucose catabolic process
Count: 7		Cationic antimicrobial peptide resistance- (UP)
Gene Name	Gene ID	Polypeptide	GO Term- Biological Processes
eschColi_CFT073_refSeq_c1387	ycfS	Hypothetical protein ycfS precursor	BP unknown
eschColi_CFT073_refSeq_c4804	dsbA	thiol:disulfide oxidoreductase DsbA	GO:0071236 - cellular response to antibiotic
eschColi_CFT073_refSeq_c1953	marA	AraC family transcriptional regulator, mar-sox-rob regulon activator	GO:0045892 - negative regulation of DNA-templated transcription; GO:0045893 - positive regulation of DNA-templated transcription
eschColi_CFT073_refSeq_c0197	htrA	periplasmic serine endoprotease DegP	GO:0006515 - protein quality control for misfolded or incompletely synthesized proteins; GO:0006508 - proteolysis
eschColi_CFT073_refSeq_c2802	pmrD	Polymyxin B resistance protein pmrD	BP unknown
eschColi_CFT073_refSeq_c4863	cpxA	sensor histidine kinase CpxA	GO:0043708 - cell adhesion involved in biofilm formation;GO:0036460 - cellular response to cell envelope stress;GO:0007165 - signal transduction
eschColi_CFT073_refSeq_c4864	cpxR	DNA-binding transcriptional dual regulator CpxR	GO:0010810 - regulation of cell-substrate adhesion;GO:0045892 - negative regulation of DNA-templated transcription;GO:0045893 - positive regulation of DNA-templated transcription
Count: 1		Drug resistance (Beta Lactam)- (DOWN)
eschColi_CFT073_refSeq_c1071	ompF	outer membrane porin F	GO:0034220 - monoatomic ion transmembrane transport;GO:0070207 - protein homotrimerization
Count: 31		Genetic information processing (UP)
Gene Name	Gene ID	Polypeptide
eschColi_CFT073_refSeq_c1953	marA	AraC family transcriptional regulator, mar-sox-rob regulon activator	GO:0045892 - negative regulation of DNA-templated transcription; GO:0045893 - positive regulation of DNA-templated transcription
eschColi_CFT073_refSeq_c1952	marR	MarR family transcriptional regulator, multiple antibiotic resistance protein MarR	GO:0009408 - response to heat; GO:0071236 - cellular response to antibiotic; GO:0045892 - negative regulation of DNA-templated transcription
eschColi_CFT073_refSeq_c5227	mopA	chaperonin GroEL	GO:0006457 - protein folding
eschColi_CFT073_refSeq_c3432	c3432	Transposase	BP unknown
eschColi_CFT073_refSeq_c5053	soxS	DNA-binding transcriptional dual regulator SoxS	GO:0006355 - regulation of DNA-templated transcription
eschColi_CFT073_refSeq_c4459	mutM	formamidopyrimidine-DNA glycosylase	GO:0006974 - DNA damage response; GO:0006284 - base-excision repair
eschColi_CFT073_refSeq_c3936	ftsJ	23S rRNA (uridine2552-2'-O)-methyltransferase	GO:0042254 - ribosome biogenesis;GO:0006364 - rRNA processing
eschColi_CFT073_refSeq_c4030	envR	DNA-binding transcriptional repressor EnvR	GO:0009410 - response to xenobiotic stimulus;GO:0045892 - negative regulation of DNA-templated transcription
eschColi_CFT073_refSeq_c1774	pspA	phage shock protein A	GO:0009408 - response to heat; GO:0006355 - regulation of DNA-templated transcription;GO:0009271 - phage shock
eschColi_CFT073_refSeq_c0025	nhaR	DNA-binding transcriptional activator NhaR	GO:2000144 - positive regulation of DNA-templated transcription initiation
eschColi_CFT073_refSeq_c0086	c0086	Transposase	BP unknown
eschColi_CFT073_refSeq_c0198	c0198	Transposase	BP unknown
eschColi_CFT073_refSeq_c2622	c2622	Transposase	BP unknown
eschColi_CFT073_refSeq_c1913	sra	ribosome-associated protein Sra	GO:0006412 - translation
eschColi_CFT073_refSeq_c4117	tusB	sulfurtransferase complex subunit TusB	GO:0008033 - tRNA processing
eschColi_CFT073_refSeq_c0466	frmR	DNA-binding transcriptional repressor FrmR	GO:0045892 - negative regulation of DNA-templated transcription
eschColi_CFT073_refSeq_c0140	pdhR	DNA-binding transcriptional dual regulator PdhR	GO:0045892 - negative regulation of DNA-templated transcription;GO:0045893 - positive regulation of DNA-templated transcription
eschColi_CFT073_refSeq_c5255	miaA	tRNA dimethylallyltransferase	GO:0034605 - cellular response to heat;GO:0008033 - tRNA processing
eschColi_CFT073_refSeq_c3612	c3612	Transposase insC for insertion element IS2A/D/F/H/I/K	BP unknown
eschColi_CFT073_refSeq_c4053	zntR	DNA-binding transcriptional activator ZntR	GO:0045893 - positive regulation of DNA-templated transcription
eschColi_CFT073_refSeq_c1777	pspC	phage shock protein C	GO:0080135 - regulation of cellular response to stress;GO:0010557 - positive regulation of macromolecule biosynthetic process
eschColi_CFT073_refSeq_c5257	hflX	ribosome rescue factor HflX	GO:0009408 - response to heat; GO:0072344 - rescue of stalled ribosome; GO:0032790 - ribosome disassembly
eschColi_CFT073_refSeq_c1778	pspD	phage shock protein D	GO:0009271 - phage shock
eschColi_CFT073_refSeq_c3057	iscR	DNA-binding transcriptional dual regulator IscR	GO:0006355 - regulation of DNA-templated transcription
eschColi_CFT073_refSeq_c3863	yhaJ	DNA-binding transcriptional activator YhaJ	GO:2000144 - positive regulation of DNA-templated transcription initiation
eschColi_CFT073_refSeq_c4375	yiaG	putative DNA-binding transcriptional regulator YiaG	BP unknown
eschColi_CFT073_refSeq_c4760	c4760	Hypothetical protein	BP unknown
eschColi_CFT073_refSeq_c4760	c4760	Hypothetical protein	BP unknown
eschColi_CFT073_refSeq_c0744	ybeY	endoribonuclease YbeY	GO:0006364 - rRNA processing; GO:0042254 - ribosome biogenesis; GO:0009408 - response to heat
eschColi_CFT073_refSeq_c3611	c3611	Transposase insD for insertion element IS2A/D/F/H/I/K	BP unknown
eschColi_CFT073_refSeq_c2002	tus	DNA replication terminus site-binding protein	GO:0071807 - replication fork arrest involved in DNA replication termination; GO:0006274 - DNA replication termination
Count: 4		Genetic information processing (DOWN)
eschColi_CFT073_refSeq_c0601	ybaK	Cys-tRNA(Pro)/Cys-tRNA(Cys) deacylase	GO:0106074 - aminoacyl-tRNA metabolism involved in translational fidelity;GO:0010165 - response to X-ray
eschColi_CFT073_refSeq_c4327	gadX	DNA-binding transcriptional dual regulator GadX	GO:0006355 - regulation of DNA-templated transcription
eschColi_CFT073_refSeq_c5121	adiY	DNA-binding transcriptional activator AdiY	GO:0045893 - positive regulation of DNA-templated transcription
eschColi_CFT073_refSeq_c0435	pdeL	DNA-binding transcriptional regulator/c-di-GMP phosphodiesterase PdeL	GO:0045893 - positive regulation of DNA-templated transcription	4381.95	12.0973580967932	-1.85786	0.41881	-4.43605	9.16259e-06	0.000225228	3.64738
Count: 1		Poorly characterised (UP)
eschColi_CFT073_refSeq_c4390	bax	putative glycoside hydrolase Bax	BP unknown
Count: 2		Poorly characterised (UP)
eschColi_CFT073_refSeq_c0399	yagU	putative membrane protein	GO:0010447 - response to acidic pH
eschColi_CFT073_refSeq_c1101	yccT	curli synthesis inhibitor	BP unknown
[truncated: 5,000 more columns]
