# Supplementary material for: A novel silver-ruthenium-based antimicrobial kills Gram-negative bacteria through oxidative stress-induced macromolecular damage
Source: mSphere. 2025 May 30;10(6):e00017-25. doi: 10.1128/msphere.00017-25 (PMC12188735; doi:10.1128/msphere.00017-25)
Supplement: Table S4 — Strains and primers used in this study. [file msphere.00017-25-s0010.xlsx]

## Sheet: Sheet 1
Supplementary Table S6. Strains used in this study
Strain		Genotype or relevant characteristics				Reference/Source
CFT073		UPEC reference strain				Lab collection
CFT073 ΔrcrB		Deletion of rcrB gene in CFT073				Sultana et al. (2022)
CFT073 ppk::CmR		Deletion of ppk gene in CFT073; Cm Resistant				Lab collection
E.coli K-12 MG1655		F- ompT gal dcm lon hsdSB(rB- mB-) λ(DE3 [lacI lacUV5-T7 gene 1 ind1 sam7 nin5])				Lab collection
E.coli K-12 MG1655-ibpA_msfGFP						Govers et al. 2018
E.coli K-12 MG1655-gam_sfGFP						Shee et al. 2003
Primers		Sequence (5'-3')
	Gene target	Forward			Reverse
	sulA	GGCTTATCAGTGAAGTTGTC			TGTTGCGGTGTTAACCAGAG
	ibpA	ACAACCAGAGCCAGAGTAATGG			TATCCTGGGCGGTAATTTCC
	ibpB	AAAGCGACGATAACCACTACCG			CGTAAAGCTCAGGCTAAAAGGC
	dnaK	ACAGCACCCGTAAGCAGGTTGAAGAA			TGGGCGATTTCCATCAGTTTCTGGGA
		`
